# Supplementary material for: (2S*,5R*)-2,5-Dimethyl-1,4-bis­(pyridin-2-ylmeth­yl)piperazine
Source: Acta Crystallogr Sect E Struct Rep Online. 2013 Jun 15;69(Pt 7):o1101. doi: 10.1107/S160053681301605X (PMC3770377; doi:10.1107/S160053681301605X)
Supplement: Supplementary file 1 [file e-69-o1101-sup1.cif]

##############################################################################
#                                                                            #
# This CIF contains the data in a paper accepted for publication in          #
# Acta Crystallographica Section E. It conforms to the requirements of       #
# Notes for Authors for Acta Crystallographica Section E, and has been       #
# peer reviewed under the auspices of the IUCr Commission on Journals.       #
#                                                                            #
# Full details of the Crystallographic Information File format               #
# are given in the paper "The Crystallographic Information File (CIF):       #
# a New Standard Archive File for Crystallography" by S. R. Hall, F. H.      #
# Allen and I. D. Brown [Acta Cryst. (1991), A47, 655-685].                  #
#                                                                            #
# The current version of the core CIF dictionary is obtainable from          #
# ftp://ftp.iucr.org/pub/cif_core.dic.                                       #
#                                                                            #
# Software is freely available for graphical display of the structure(s)     #
# in this CIF. For information consult the CIF software page                 #
# http://www.iucr.org/resources/cif/software.                                #
#                                                                            #
# This file may be used for bona fide research purposes within the           #
# scientific community so long as proper attribution is given to the journal # 
# article from which it was obtained.                                        #
#                                                                            #
##############################################################################
data_global
_audit_creation_method
;
  Olex2 1.2
  (compiled Mar 21 2013 11:17:50, GUI svn.r4446)
;
_journal_date_recd_electronic     2013-05-29
_journal_date_accepted     2013-06-09
_journal_name_full     'Acta Crystallographica, Section E'
_journal_year     2013
_journal_volume     69
_journal_issue      7
_journal_page_first     o1101
_journal_page_last     o1101
_journal_paper_category     QO
_journal_paper_doi     10.1107/S160053681301605X
_journal_coeditor_code     FJ2633
_publ_contact_author_name     'Jasinski, Jerry P.'
_publ_contact_author_address
;
Department of Chemistry
Keene State College
229 Main Street
Keene, New Hampshire 03435, USA
;
_publ_contact_author_email     jjasinski@keene.edu
_publ_contact_author_fax     ?
_publ_contact_author_phone     '603 358-2563'
_publ_section_title
;
(2<i>S</i>*,5<i>R</i>*)-2,5-Dimethyl-1,4-bis(pyridin-2-ylmethyl)piperazine
;
loop_
    _publ_author_name
    _publ_author_address
    'Goh, Christopher'
;
Department of Chemistry
Williams College
Williamstown, MA 01267, USA
;
    'Morris, Lilliana S.'
;
Department of Chemistry
Williams College
Williamstown, MA 01267, USA
;
    'Girouard, Michael P.'
;
Department of Chemistry
Williams College
Williamstown, MA 01267, USA
;
    'Chidanguro, Tamuka'
;
Department of Chemistry
Williams College
Williamstown, MA 01267, USA
;
    'Jasinski, Jerry P.'
;
Department of Chemistry
Keene State College
229 Main Street
Keene, NH 03435-2001, USA
;
data_I
_chemical_name_systematic
;
(2<i>S</i>*,5<i>R</i>*)-2,5-Dimethyl-1,4-bis(pyridin-2-ylmethyl)piperazine
;
_chemical_formula_moiety     'C18 H24 N4'
_chemical_formula_sum     'C18 H24 N4'
_chemical_formula_iupac     'C18 H24 N4'
_chemical_formula_weight     296.41
_chemical_melting_point     ?
_shelx_space_group_comment
;
The symmetry employed for this shelxl refinement is uniquely defined
by the following loop, which should always be used as a source of
symmetry information in preference to the above space-group names.
They are only intended as comments.
;
_space_group_crystal_system     orthorhombic
_space_group_name_H-M_alt     'P b c a'
_space_group_name_Hall     '-P 2ac 2ab'
loop_
    _space_group_symop_operation_xyz
    'x, y, z'
    '-x+1/2, -y, z+1/2'
    'x+1/2, -y+1/2, -z'
    '-x, y+1/2, -z+1/2'
    '-x, -y, -z'
    'x-1/2, y, -z-1/2'
    '-x-1/2, y-1/2, z'
    'x, -y-1/2, z-1/2'
_cell_length_a     9.4097(5)
_cell_length_b     9.2191(5)
_cell_length_c     18.7473(9)
_cell_angle_alpha     90
_cell_angle_beta     90
_cell_angle_gamma     90
_cell_volume     1626.29(14)
_cell_formula_units_Z     4
_cell_measurement_reflns_used     4359
_cell_measurement_theta_min     4.6955
_cell_measurement_theta_max     70.5794
_cell_measurement_temperature     173(2)
_exptl_crystal_description     block
_exptl_crystal_colour     'colourless'
_exptl_crystal_size_max     0.22
_exptl_crystal_size_mid     0.18
_exptl_crystal_size_min     0.04
_exptl_crystal_density_diffrn     1.211
_exptl_crystal_density_meas     ?
_exptl_crystal_density_method     ?
_exptl_crystal_F_000     640
_exptl_absorpt_coefficient_mu     0.572
_exptl_absorpt_correction_type     multi-scan
_exptl_absorpt_process_details
;
(CrysAlisPro and CrysAlisRed; Agilent, 2012)
;
_exptl_absorpt_correction_T_min     0.81730
_exptl_absorpt_correction_T_max     1.00000
_exptl_special_details
;
^1^H-NMR (CDCl~3~, 298 K): \d 8.55 (d, J = 3.5 Hz, 2H, py), 7.65
(m, 2H, py), 7.44 (d, J = 7.5 Hz, 2H, py), 7.15 (m, 2H, py), 4.15
(d, J = 14 Hz, 2 H, py-CH~2~N), 3.38 (d, J = 14 Hz, 2H, py-CH~2~N),
2.68 (m, 2H, NCH~2~), 2.50 (m, 2H, NCH), 2.14 (m, 2H, NCH~2~), 1.07
(d, J = 6.1 Hz, 6H, CH~3~) ppm. ^13^C-NMR (CDCl~3~, 298K): \d 159.6
(py), 150.0 (py), 136.3 (py), 123.2 (py), 121.8 (py), 60.5, 59.7,
56.0, 17.8 (CH~3~) ppm. MS: m/z 204 (py-CH~2~N~2~C~6~H~12~), m/z 175
(py-CH~2~NC~5~H~9~), m/z 149 (py-CH~2~NC~3~H~7~), m/z 135.0
(py-CH~2~NC~2~H~4~), m/z 112 (N~2~C~6~H~12~), m/z 93 (py-CH~3~).
;
_diffrn_ambient_temperature     173(2)
_diffrn_radiation_type     'Cu K\a'
_diffrn_radiation_wavelength     1.5418
_diffrn_radiation_monochromator     graphite
_diffrn_measurement_device_type     'Agilent Xcalibur (Eos, Gemini)'
_diffrn_measurement_method     '\w scans'
_diffrn_detector_area_resol_mean     16.0416
_diffrn_reflns_number     10101
_diffrn_reflns_av_R_equivalents     0.0642
_diffrn_reflns_theta_min     6.666
_diffrn_reflns_theta_max     70.715
_diffrn_reflns_theta_full     67.684
_diffrn_measured_fraction_theta_max     0.985
_diffrn_measured_fraction_theta_full     0.997
_diffrn_reflns_limit_h_min     -10
_diffrn_reflns_limit_h_max     11
_diffrn_reflns_limit_k_min     -8
_diffrn_reflns_limit_k_max     11
_diffrn_reflns_limit_l_min     -22
_diffrn_reflns_limit_l_max     21
_refine_special_details     ?
_reflns_number_total     1545
_reflns_number_gt     1392
_reflns_threshold_expression     I>2\s(I)
_refine_ls_structure_factor_coef     Fsqd
_refine_ls_matrix_type     full
_refine_ls_R_factor_all     0.0477
_refine_ls_R_factor_gt     0.0444
_refine_ls_wR_factor_gt     0.1270
_refine_ls_wR_factor_ref     0.1311
_refine_ls_goodness_of_fit_ref     1.071
_refine_ls_restrained_S_all     1.071
_refine_ls_number_reflns     1545
_refine_ls_number_parameters     102
_refine_ls_number_restraints     0
_refine_ls_hydrogen_treatment     constr
_refine_ls_weighting_scheme     calc
_refine_ls_weighting_details
;
 w=1/[\s^2^(Fo^2^)+(0.0744P)^2^+0.3744P]
 where P=(Fo^2^+2Fc^2^)/3
;
_atom_sites_solution_hydrogens     geom
_atom_sites_solution_primary     direct
_atom_sites_solution_secondary     ?
_refine_ls_shift/su_max     0.000
_refine_ls_shift/su_mean     0.000
_refine_diff_density_max     0.242
_refine_diff_density_min     -0.190
_refine_ls_extinction_method     'SHELXL2012 (Sheldrick, 2008)'
_refine_ls_extinction_coef     0.0056(9)
_refine_ls_extinction_expression
                                  'Fc^*^=kFc[1+0.001xFc^2^\l^3^/sin(2\q)]^-1/4^'
loop_
    _atom_type_symbol
    _atom_type_description
    _atom_type_scat_dispersion_real
    _atom_type_scat_dispersion_imag
    _atom_type_scat_source
    'C' 'C' 0.0181 0.0091
                         'International Tables Vol C Tables 4.2.6.8 and 6.1.1.4'
    'H' 'H' 0.0000 0.0000
                         'International Tables Vol C Tables 4.2.6.8 and 6.1.1.4'
    'N' 'N' 0.0311 0.0180
                         'International Tables Vol C Tables 4.2.6.8 and 6.1.1.4'
_computing_data_collection     'CrysAlis PRO (Agilent, 2012)'
_computing_cell_refinement     'CrysAlis PRO (Agilent, 2012)'
_computing_data_reduction     'CrysAlis RED (Agilent, 2012)'
_computing_structure_solution     'SHELXS97 (Sheldrick, 2008)'
_computing_structure_refinement     'SHELXL2012 (Sheldrick, 2008)'
_computing_molecular_graphics     'OLEX2 (Dolomanov <i>et al.</i>, 2009)'
_computing_publication_material     'OLEX2 (Dolomanov <i>et al.</i>, 2009)'
loop_
    _atom_site_type_symbol
    _atom_site_label
    _atom_site_fract_x
    _atom_site_fract_y
    _atom_site_fract_z
    _atom_site_U_iso_or_equiv
    _atom_site_adp_type
    _atom_site_calc_flag
    _atom_site_occupancy
    _atom_site_disorder_assembly
    _atom_site_disorder_group
    N N1 0.35844(11) 0.53852(12) 0.52226(5) 0.0296(3) Uani d 1 . .
    N N2 0.05342(13) 0.49301(14) 0.64052(7) 0.0433(4) Uani d 1 . .
    C C1 0.31099(16) 0.64089(18) 0.40179(8) 0.0431(4) Uani d 1 . .
    H H1A 0.3227 0.7380 0.4222 0.065 Uiso calc 1 . .
    H H1B 0.2100 0.6148 0.4018 0.065 Uiso calc 1 . .
    H H1C 0.3469 0.6403 0.3527 0.065 Uiso calc 1 . .
    C C2 0.39382(14) 0.53155(14) 0.44625(7) 0.0309(4) Uani d 1 . .
    H H2 0.3740 0.4316 0.4281 0.037 Uiso calc 1 . .
    C C3 0.44872(13) 0.43666(15) 0.56137(7) 0.0316(4) Uani d 1 . .
    H H3A 0.4297 0.3372 0.5439 0.038 Uiso calc 1 . .
    H H3B 0.4230 0.4399 0.6126 0.038 Uiso calc 1 . .
    C C4 0.20889(13) 0.50891(17) 0.53835(7) 0.0352(4) Uani d 1 . .
    H H4A 0.1907 0.4036 0.5333 0.042 Uiso calc 1 . .
    H H4B 0.1482 0.5604 0.5034 0.042 Uiso calc 1 . .
    C C5 0.16893(14) 0.55639(15) 0.61287(7) 0.0319(3) Uani d 1 . .
    C C6 0.24476(15) 0.66281(16) 0.64872(7) 0.0339(4) Uani d 1 . .
    H H6 0.3263 0.7057 0.6275 0.041 Uiso calc 1 . .
    C C7 0.20015(15) 0.70565(18) 0.71574(7) 0.0411(4) Uani d 1 . .
    H H7 0.2508 0.7779 0.7414 0.049 Uiso calc 1 . .
    C C8 0.08112(17) 0.64193(19) 0.74468(8) 0.0476(4) Uani d 1 . .
    H H8 0.0476 0.6693 0.7905 0.057 Uiso calc 1 . .
    C C9 0.01202(18) 0.53765(18) 0.70546(9) 0.0507(5) Uani d 1 . .
    H H9 -0.0704 0.4943 0.7256 0.061 Uiso calc 1 . .
loop_
    _atom_site_aniso_label
    _atom_site_aniso_U_11
    _atom_site_aniso_U_22
    _atom_site_aniso_U_33
    _atom_site_aniso_U_12
    _atom_site_aniso_U_13
    _atom_site_aniso_U_23
    N1 0.0247(6) 0.0370(6) 0.0270(6) 0.0004(4) 0.0020(4) 0.0000(4)
    N2 0.0353(7) 0.0432(7) 0.0513(8) -0.0014(5) 0.0150(5) -0.0023(6)
    C1 0.0377(8) 0.0577(10) 0.0340(7) 0.0097(7) 0.0010(6) 0.0065(6)
    C2 0.0296(7) 0.0365(7) 0.0266(7) 0.0013(5) 0.0006(5) -0.0020(5)
    C3 0.0315(7) 0.0345(7) 0.0288(7) -0.0004(5) 0.0043(5) 0.0021(5)
    C4 0.0268(7) 0.0452(8) 0.0335(7) -0.0029(5) 0.0015(5) -0.0039(6)
    C5 0.0253(6) 0.0356(7) 0.0347(7) 0.0050(5) 0.0028(5) 0.0033(5)
    C6 0.0279(7) 0.0420(8) 0.0317(7) 0.0033(5) -0.0001(5) 0.0019(5)
    C7 0.0380(8) 0.0503(9) 0.0349(7) 0.0098(6) -0.0043(6) -0.0040(6)
    C8 0.0485(9) 0.0590(10) 0.0353(8) 0.0155(7) 0.0111(6) 0.0009(7)
    C9 0.0447(9) 0.0509(10) 0.0566(10) 0.0024(7) 0.0245(8) 0.0042(8)
_geom_special_details
;
 All esds (except the esd in the dihedral angle between two l.s. planes)
 are estimated using the full covariance matrix.  The cell esds are taken
 into account individually in the estimation of esds in distances, angles
 and torsion angles; correlations between esds in cell parameters are only
 used when they are defined by crystal symmetry.  An approximate (isotropic)
 treatment of cell esds is used for estimating esds involving l.s. planes.
;
loop_
    _geom_bond_atom_site_label_1
    _geom_bond_atom_site_label_2
    _geom_bond_site_symmetry_2
    _geom_bond_distance
    _geom_bond_publ_flag
    N1 C2 . 1.4648(16) ?
    N1 C3 . 1.4633(17) ?
    N1 C4 . 1.4649(17) ?
    N2 C5 . 1.3385(18) ?
    N2 C9 . 1.343(2) ?
    C1 H1A . 0.9800 ?
    C1 H1B . 0.9800 ?
    C1 H1C . 0.9800 ?
    C1 C2 . 1.5226(19) ?
    C2 H2 . 1.0000 ?
    C2 C3 5_666 1.5171(17) ?
    C3 C2 5_666 1.5171(17) ?
    C3 H3A . 0.9900 ?
    C3 H3B . 0.9900 ?
    C4 H4A . 0.9900 ?
    C4 H4B . 0.9900 ?
    C4 C5 . 1.5115(18) ?
    C5 C6 . 1.387(2) ?
    C6 H6 . 0.9500 ?
    C6 C7 . 1.3824(19) ?
    C7 H7 . 0.9500 ?
    C7 C8 . 1.376(2) ?
    C8 H8 . 0.9500 ?
    C8 C9 . 1.374(3) ?
    C9 H9 . 0.9500 ?
loop_
    _geom_angle_atom_site_label_1
    _geom_angle_atom_site_label_2
    _geom_angle_atom_site_label_3
    _geom_angle_site_symmetry_1
    _geom_angle_site_symmetry_3
    _geom_angle
    _geom_angle_publ_flag
    C2 N1 C4 . . 114.24(10) ?
    C3 N1 C2 . . 109.11(10) ?
    C3 N1 C4 . . 109.57(10) ?
    C5 N2 C9 . . 116.93(14) ?
    H1A C1 H1B . . 109.5 ?
    H1A C1 H1C . . 109.5 ?
    H1B C1 H1C . . 109.5 ?
    C2 C1 H1A . . 109.5 ?
    C2 C1 H1B . . 109.5 ?
    C2 C1 H1C . . 109.5 ?
    N1 C2 C1 . . 112.78(11) ?
    N1 C2 H2 . . 109.2 ?
    N1 C2 C3 . 5_666 107.77(10) ?
    C1 C2 H2 . . 109.2 ?
    C3 C2 C1 5_666 . 108.69(11) ?
    C3 C2 H2 5_666 . 109.2 ?
    N1 C3 C2 . 5_666 113.32(11) ?
    N1 C3 H3A . . 108.9 ?
    N1 C3 H3B . . 108.9 ?
    C2 C3 H3A 5_666 . 108.9 ?
    C2 C3 H3B 5_666 . 108.9 ?
    H3A C3 H3B . . 107.7 ?
    N1 C4 H4A . . 109.2 ?
    N1 C4 H4B . . 109.2 ?
    N1 C4 C5 . . 112.04(11) ?
    H4A C4 H4B . . 107.9 ?
    C5 C4 H4A . . 109.2 ?
    C5 C4 H4B . . 109.2 ?
    N2 C5 C4 . . 115.69(12) ?
    N2 C5 C6 . . 122.62(13) ?
    C6 C5 C4 . . 121.65(12) ?
    C5 C6 H6 . . 120.4 ?
    C7 C6 C5 . . 119.10(13) ?
    C7 C6 H6 . . 120.4 ?
    C6 C7 H7 . . 120.5 ?
    C8 C7 C6 . . 118.91(14) ?
    C8 C7 H7 . . 120.5 ?
    C7 C8 H8 . . 120.9 ?
    C9 C8 C7 . . 118.22(14) ?
    C9 C8 H8 . . 120.9 ?
    N2 C9 C8 . . 124.22(15) ?
    N2 C9 H9 . . 117.9 ?
    C8 C9 H9 . . 117.9 ?
loop_
    _geom_torsion_atom_site_label_1
    _geom_torsion_atom_site_label_2
    _geom_torsion_atom_site_label_3
    _geom_torsion_atom_site_label_4
    _geom_torsion_site_symmetry_1
    _geom_torsion_site_symmetry_2
    _geom_torsion_site_symmetry_3
    _geom_torsion_site_symmetry_4
    _geom_torsion
    _geom_torsion_publ_flag
    N1 C4 C5 N2 . . . . -158.76(12) ?
    N1 C4 C5 C6 . . . . 23.55(18) ?
    N2 C5 C6 C7 . . . . 0.1(2) ?
    C2 N1 C3 C2 . . . 5_666 59.93(15) ?
    C2 N1 C4 C5 . . . . -164.47(11) ?
    C3 N1 C2 C1 . . . . -176.54(12) ?
    C3 N1 C2 C3 . . . 5_666 -56.57(14) ?
    C3 N1 C4 C5 . . . . 72.78(14) ?
    C4 N1 C2 C1 . . . . 60.45(15) ?
    C4 N1 C2 C3 . . . 5_666 -179.58(11) ?
    C4 N1 C3 C2 . . . 5_666 -174.32(11) ?
    C4 C5 C6 C7 . . . . 177.62(12) ?
    C5 N2 C9 C8 . . . . -0.6(3) ?
    C5 C6 C7 C8 . . . . -0.4(2) ?
    C6 C7 C8 C9 . . . . 0.2(2) ?
    C7 C8 C9 N2 . . . . 0.3(3) ?
    C9 N2 C5 C4 . . . . -177.26(13) ?
    C9 N2 C5 C6 . . . . 0.4(2) ?
_shelxl_version_number         .000002012
_iucr_refine_instructions_details
;
TITL LSM29-21 in Pbca #61
CELL 1.54184 9.40967 9.21906 18.74727 90 90 90
ZERR 4 0.00045 0.00047 0.00089 0 0 0
LATT 1
SYMM 0.5-X,-Y,0.5+Z
SYMM 0.5+X,0.5-Y,-Z
SYMM -X,0.5+Y,0.5-Z
SFAC C H N
UNIT 72 96 16
L.S. 25
PLAN  10
TEMP -100(2)
REM reset to Pbca #61
BOND $H
CONF
fmap 2
acta
OMIT 0 0 2
OMIT 0 0 4
REM <HKL>F:\Collaborators%20Nov-2012\Goh%202012%20Files\LSM29-21\olex2_LSM29-2
REM 1-jpj\LSM29-21.hkl</HKL>
WGHT    0.074400    0.374400
EXTI    0.005584
FVAR       9.16426
N1    3    0.358440    0.538521    0.522261    11.00000    0.02471    0.03700 =
         0.02700    0.00003    0.00196    0.00040
N2    3    0.053416    0.493007    0.640521    11.00000    0.03528    0.04321 =
         0.05133   -0.00235    0.01505   -0.00137
C1    1    0.310989    0.640888    0.401789    11.00000    0.03767    0.05768 =
         0.03396    0.00646    0.00098    0.00966
AFIX 137
H1A   2    0.322702    0.738005    0.422215    11.00000   -1.50000
H1B   2    0.210033    0.614769    0.401811    11.00000   -1.50000
H1C   2    0.346916    0.640263    0.352725    11.00000   -1.50000
AFIX   0
C2    1    0.393823    0.531552    0.446250    11.00000    0.02956    0.03646 =
         0.02659   -0.00198    0.00058    0.00132
AFIX  13
H2    2    0.373968    0.431569    0.428123    11.00000   -1.20000
AFIX   0
C3    1    0.448724    0.436656    0.561371    11.00000    0.03150    0.03453 =
         0.02883    0.00209    0.00426   -0.00038
AFIX  23
H3A   2    0.429734    0.337177    0.543915    11.00000   -1.20000
H3B   2    0.423010    0.439943    0.612552    11.00000   -1.20000
AFIX   0
C4    1    0.208888    0.508909    0.538354    11.00000    0.02683    0.04515 =
         0.03354   -0.00393    0.00155   -0.00293
AFIX  23
H4A   2    0.190733    0.403627    0.533333    11.00000   -1.20000
H4B   2    0.148171    0.560368    0.503431    11.00000   -1.20000
AFIX   0
C5    1    0.168931    0.556392    0.612873    11.00000    0.02533    0.03564 =
         0.03471    0.00326    0.00282    0.00498
C6    1    0.244756    0.662808    0.648718    11.00000    0.02787    0.04203 =
         0.03174    0.00191   -0.00008    0.00329
AFIX  43
H6    2    0.326250    0.705685    0.627502    11.00000   -1.20000
AFIX   0
C7    1    0.200148    0.705651    0.715743    11.00000    0.03796    0.05026 =
         0.03494   -0.00403   -0.00428    0.00983
AFIX  43
H7    2    0.250831    0.777895    0.741406    11.00000   -1.20000
AFIX   0
C8    1    0.081124    0.641934    0.744678    11.00000    0.04853    0.05898 =
         0.03526    0.00093    0.01107    0.01553
AFIX  43
H8    2    0.047631    0.669319    0.790547    11.00000   -1.20000
AFIX   0
C9    1    0.012019    0.537650    0.705456    11.00000    0.04466    0.05091 =
         0.05663    0.00419    0.02445    0.00244
AFIX  43
H9    2   -0.070357    0.494339    0.725573    11.00000   -1.20000
AFIX   0
HKLF 4
REM  LSM29-21 in Pbca #61
REM R1 =  0.0444 for    1392 Fo > 4sig(Fo)  and  0.0477 for all    1545 data
REM    102 parameters refined using      0 restraints
END
WGHT      0.0730      0.3540
REM Highest difference peak  0.242,  deepest hole -0.190,  1-sigma level  0.040
Q1    1   0.5255  0.4553  0.5521  11.00000  0.05    0.24
Q2    1   0.2840  0.5399  0.5293  11.00000  0.05    0.18
Q3    1   0.2358  0.5737  0.6382  11.00000  0.05    0.18
Q4    1   0.1670  0.6281  0.7330  11.00000  0.05    0.17
Q5    1   0.3811  0.6233  0.5455  11.00000  0.05    0.15
Q6    1   0.0905  0.5536  0.6183  11.00000  0.05    0.14
Q7    1   0.1912  0.7228  0.6732  11.00000  0.05    0.14
Q8    1   0.4044  0.4909  0.5407  11.00000  0.05    0.14
Q9    1   0.0128  0.4023  0.6246  11.00000  0.05    0.13
Q10   1   0.2151  0.5064  0.5903  11.00000  0.05    0.13
REM The information below was added by Olex2.
REM
REM R1 = 0.0444 for 1392 Fo > 4sig(Fo) and 0.0477 for all 10990 data
REM n/a parameters refined using n/a restraints
REM Highest difference peak 0.24, deepest hole -0.19
REM Mean Shift 0, Max Shift 0.
REM +++ Tabular Listing of Refinement Information +++
REM R1_all = 0.0477
REM R1_gt = 0.0444
REM wR_ref = 0.1311
REM GOOF = 1.071
REM Shift_max = 0
REM Shift_mean = 0
REM Reflections_all = 10990
REM Reflections_gt = 1392
REM Parameters = n/a
REM Hole = 0.24
REM Peak = -0.19
REM Flack = n/a
;
