# Supplementary material for: (2S*,5R*)-2,5-Dimethyl-1,4-bis­(pyridin-2-ylmeth­yl)piperazine
Source: Acta Crystallogr Sect E Struct Rep Online. 2013 Jun 15;69(Pt 7):o1101. doi: 10.1107/S160053681301605X (PMC3770377; doi:10.1107/S160053681301605X)
Supplement: Supplementary file 2 [file e-69-o1101-Isup2.hkl]

#
# h,k,l, Fc-squared, Fo-squared, sigma(Fo-squared), status flag
#
data_I
_shelx_refln_list_code          4
_shelx_F_calc_maximum      129.56
_exptl_crystal_F_000       640.00
_reflns_d_resolution_high  0.8168

loop_
 _space_group_symop_operation_xyz
 'x, y, z'
 '-x+1/2, -y, z+1/2'
 'x+1/2, -y+1/2, -z'
 '-x, y+1/2, -z+1/2'
 '-x, -y, -z'
 'x-1/2, y, -z-1/2'
 '-x-1/2, y-1/2, z'
 'x, -y-1/2, z-1/2'

_cell_length_a     9.4097
_cell_length_b     9.2191
_cell_length_c    18.7473
_cell_angle_alpha  90.000
_cell_angle_beta   90.000
_cell_angle_gamma  90.000

_shelx_F_squared_multiplier     1.000

loop_
 _refln_index_h
 _refln_index_k
 _refln_index_l
 _refln_F_squared_calc
 _refln_F_squared_meas
 _refln_F_squared_sigma
 _refln_observed_status
   2   0   0       1495.94       1078.46        16.42 o
   4   0   0          2.05          0.06         0.73 o
   6   0   0          3.30          5.62         1.15 o
   8   0   0        441.34        478.14        13.58 o
  10   0   0          9.09          8.63         3.12 o
   2   1   0        869.79        759.47        69.79 o
   4   1   0        625.46        585.24        10.19 o
   6   1   0        475.85        545.09         9.55 o
   8   1   0         65.82         73.51         3.72 o
  10   1   0          0.89          1.13         0.71 o
   2   2   0       6981.22       7213.06        77.33 o
   4   2   0        800.25        890.37        14.81 o
   6   2   0        173.29        191.28         6.19 o
   8   2   0          5.44          3.76         0.77 o
  10   2   0         57.19         45.80         4.00 o
   2   3   0         33.06         25.39         1.41 o
   4   3   0        666.74        688.57        12.25 o
   6   3   0        361.55        411.21        14.45 o
   8   3   0        159.52        140.67         6.62 o
  10   3   0         69.60         86.66         5.10 o
   0   4   0       3101.03       3072.73       242.17 o
   2   4   0        424.32        433.73        16.67 o
   4   4   0         11.65         13.02         1.61 o
   6   4   0         86.17         78.94         4.61 o
   8   4   0          6.31          9.18         1.77 o
  10   4   0          2.15          4.07         2.23 o
   2   5   0         58.96         65.64         4.78 o
   4   5   0        490.05        456.54        14.77 o
   6   5   0        962.27        890.14        22.87 o
   8   5   0        190.62        184.20         6.61 o
  10   5   0         58.19         68.74         7.03 o
   0   6   0       2040.07       1755.53        41.98 o
   2   6   0         81.29        100.38         5.58 o
   4   6   0        104.85        111.77         4.48 o
   6   6   0        215.67        212.11         9.03 o
   8   6   0          5.10          6.67         1.36 o
   2   7   0         63.72         52.19         3.07 o
   4   7   0         81.42         88.01         5.67 o
   6   7   0        388.00        403.86         9.94 o
   8   7   0          1.86          1.07         0.65 o
   0   8   0         50.69         48.81         4.28 o
   2   8   0          0.72          0.57         0.85 o
   4   8   0         26.20         22.83         3.70 o
   6   8   0         89.67         80.01         5.25 o
   2   9   0        260.51        241.18        11.88 o
   4   9   0         20.26         19.01         3.03 o
   6   9   0          7.25          7.38         1.65 o
   0  10   0        250.18        309.45        18.19 o
   2  10   0          3.14          0.63         0.95 o
   4  10   0         51.96         41.14         3.69 o
   1   1   1       1765.41       1733.22        34.55 o
   2   1   1       6577.17       6055.99        37.26 o
   3   1   1        229.53        222.79         9.36 o
   4   1   1          0.55          5.86         2.44 o
   5   1   1       2547.74       2632.98        42.44 o
   6   1   1        563.29        615.18         9.56 o
   7   1   1        331.27        319.95         7.75 o
   8   1   1          0.01         -0.08         0.47 o
   9   1   1          2.22          2.39         0.74 o
  10   1   1         13.36         11.71         1.61 o
  11   1   1         19.22         24.93         2.21 o
   0   2   1       5319.41       4968.85       159.83 o
   1   2   1       7516.42       7319.94        49.02 o
   2   2   1         29.48         40.23         1.56 o
   3   2   1       1076.05       1091.81        23.98 o
   4   2   1        147.40        149.67         5.22 o
   5   2   1        815.17        871.65        20.34 o
   6   2   1         63.05         66.41         3.18 o
   7   2   1          2.62          2.30         0.64 o
   8   2   1         32.88         30.07         1.59 o
   9   2   1          0.02          0.18         0.45 o
  10   2   1          1.79          0.62         0.74 o
  11   2   1          0.00         -0.50         0.54 o
   1   3   1         50.09         46.54         1.34 o
   2   3   1        242.11        248.84         7.65 o
   3   3   1          2.31          3.53         0.48 o
   4   3   1        332.61        352.44         7.36 o
   5   3   1       1577.07       1458.99        30.96 o
   6   3   1          0.95          1.69         0.63 o
   7   3   1        334.06        320.69         5.31 o
   8   3   1        155.97        155.67         4.36 o
   9   3   1         51.71         62.60         2.87 o
  10   3   1         15.75         16.33         1.48 o
   0   4   1        520.49        564.40        12.32 o
   1   4   1        231.45        247.16         7.42 o
   2   4   1        183.88        183.47         4.66 o
   3   4   1        180.87        170.71         3.56 o
   4   4   1         24.98         27.73         1.66 o
   5   4   1       1511.40       1469.41        20.15 o
   6   4   1        799.64        747.66        18.14 o
   7   4   1         27.40         21.79         1.32 o
   8   4   1         12.30         11.43         1.31 o
   9   4   1          5.10          6.23         0.91 o
  10   4   1          0.20          0.55         0.66 o
   1   5   1        132.79        135.09         3.97 o
   2   5   1        249.31        264.24         4.90 o
   3   5   1        130.58        115.48         3.43 o
   4   5   1          9.97         10.39         1.09 o
   5   5   1        305.08        289.31        17.86 o
   6   5   1        249.31        229.18         4.26 o
   7   5   1        336.61        349.90         6.10 o
   8   5   1          5.25          5.08         0.68 o
   9   5   1          2.65          3.73         0.82 o
  10   5   1          9.87         11.71         2.02 o
   0   6   1        356.73        385.12        10.63 o
   1   6   1        535.09        565.57        13.74 o
   2   6   1        295.47        349.35        13.80 o
   3   6   1         58.58         53.53         3.76 o
   4   6   1         79.46         79.59         2.68 o
   5   6   1        641.39        605.53         8.14 o
   6   6   1        646.70        609.51         8.81 o
   7   6   1         44.23         44.34         2.31 o
   8   6   1          0.99          0.10         0.63 o
   9   6   1         22.02         27.07         2.37 o
   1   7   1        147.81        142.60         4.92 o
   2   7   1        114.89        109.65         3.14 o
   3   7   1        206.09        203.27         5.91 o
   4   7   1        371.80        365.57         7.48 o
   5   7   1          4.60          3.64         0.87 o
   6   7   1         31.89         30.14         1.90 o
   7   7   1        105.14        112.81         3.64 o
   8   7   1          5.05          3.43         0.66 o
   0   8   1         60.19         64.37         3.48 o
   1   8   1        535.95        529.45         8.30 o
   2   8   1         13.95         11.65         1.06 o
   3   8   1          9.85          7.47         1.02 o
   4   8   1         46.82         40.04         3.49 o
   5   8   1         73.38         72.48         4.11 o
   6   8   1          3.62          1.60         0.74 o
   7   8   1         21.95         20.05         1.50 o
   8   8   1         70.23         75.42         6.35 o
   1   9   1        156.07        168.69         9.24 o
   2   9   1          0.29         -0.56         0.85 o
   3   9   1          2.96          1.35         0.65 o
   4   9   1         33.49         27.84         2.63 o
   5   9   1          2.44          1.50         0.52 o
   6   9   1         48.55         48.29         4.23 o
   0  10   1          1.00          0.73         0.92 o
   1  10   1         61.90         65.36         4.10 o
   2  10   1         37.33         39.69         3.04 o
   3  10   1         61.11         56.30         2.42 o
   4  10   1          2.89          2.53         0.78 o
   5  10   1          3.70          2.56         0.77 o
   1  11   1         55.61         65.82         3.55 o
   1   0   2       8456.24       9833.60        63.94 o
   2   0   2       2183.96       1901.97        46.83 o
   3   0   2         46.49         41.25         2.29 o
   4   0   2       3682.92       4121.99       105.38 o
   5   0   2       2341.00       2627.84       146.33 o
   6   0   2        204.78        238.36        12.39 o
   7   0   2        404.45        467.13        14.67 o
   8   0   2          8.67          8.08         1.38 o
   9   0   2        208.40        173.43         7.36 o
  10   0   2         42.91         38.33         3.72 o
  11   0   2        220.30        279.77        16.02 o
   1   1   2       1836.59       1681.84        12.24 o
   2   1   2       2901.89       3037.58        43.65 o
   3   1   2       1007.28        934.99        30.24 o
   4   1   2        257.68        261.01         9.59 o
   5   1   2        492.79        466.90        10.55 o
   6   1   2         67.77         70.37         2.91 o
   7   1   2         93.31         86.13         4.12 o
   8   1   2         82.23         76.99         2.74 o
   9   1   2          3.99          5.40         1.00 o
  10   1   2          0.87         -0.25         0.66 o
  11   1   2         10.67         13.48         1.64 o
   0   2   2      16785.00      16576.74       114.51 o
   1   2   2       1038.08       1008.88        16.91 o
   2   2   2       4833.01       4804.64        50.33 o
   3   2   2       1293.89       1273.20        32.31 o
   4   2   2       1012.11       1000.92        21.40 o
   5   2   2        104.54        124.92         5.46 o
   6   2   2         38.33         31.28         2.66 o
   7   2   2       1252.80       1107.01        28.85 o
   8   2   2          4.49          2.16         0.43 o
   9   2   2          1.98          1.35         0.54 o
  10   2   2          5.01          6.03         1.06 o
  11   2   2         35.34         43.88         2.60 o
   1   3   2       1806.46       1675.52        38.47 o
   2   3   2        201.79        237.59         7.70 o
   3   3   2         30.79         32.10         1.26 o
   4   3   2         56.85         64.67         2.26 o
   5   3   2         86.98        100.45         4.17 o
   6   3   2        451.48        418.64         9.12 o
   7   3   2          1.27          1.86         0.48 o
   8   3   2          3.66          4.05         0.73 o
   9   3   2         48.98         54.22         2.51 o
  10   3   2         11.99         14.25         1.24 o
   0   4   2       1058.09       1074.88        17.58 o
   1   4   2        870.06        862.39        12.87 o
   2   4   2        112.83        134.34         4.55 o
   3   4   2         53.63         50.88         1.76 o
   4   4   2        604.31        581.45        15.46 o
   5   4   2          9.40         10.29         1.20 o
   6   4   2        140.79        131.75         3.46 o
   7   4   2        642.43        619.32         9.39 o
   8   4   2         15.33         18.32         1.67 o
   9   4   2         43.34         53.06         2.86 o
  10   4   2          0.11          0.04         0.65 o
   1   5   2        390.40        437.04         8.88 o
   2   5   2         16.00         19.27         1.31 o
   3   5   2         57.18         49.70         2.26 o
   4   5   2         96.75         92.56         3.52 o
   5   5   2          0.34          0.12         0.48 o
   6   5   2        371.86        333.59         8.05 o
   7   5   2         15.15         14.44         1.13 o
   8   5   2         30.62         31.80         2.16 o
   9   5   2          8.00          7.48         1.22 o
  10   5   2        111.45        135.89         6.81 o
   0   6   2        103.39        103.94         6.46 o
   1   6   2         66.13         70.79         5.14 o
   2   6   2        264.25        280.69         7.41 o
   3   6   2         62.92         68.95         3.78 o
   4   6   2          0.19         -0.35         0.41 o
   5   6   2        394.30        407.09         9.05 o
   6   6   2         26.31         24.64         1.82 o
   7   6   2         73.66         68.62         2.86 o
   8   6   2          4.84          4.70         0.95 o
   9   6   2         39.17         38.62         2.54 o
   1   7   2        123.41        135.90         4.18 o
   2   7   2        285.13        272.27         5.36 o
   3   7   2         15.02         11.01         1.02 o
   4   7   2          1.98          1.70         0.60 o
   5   7   2         12.93         12.92         1.45 o
   6   7   2        156.55        156.06         4.52 o
   7   7   2          1.28          0.84         0.44 o
   8   7   2          6.46          5.56         0.76 o
   0   8   2         16.89         16.83         2.23 o
   1   8   2        165.19        161.63         4.61 o
   2   8   2        229.47        237.72         8.08 o
   3   8   2         20.39         21.44         1.74 o
   4   8   2         72.07         64.80         4.42 o
   5   8   2         47.45         40.69         3.10 o
   6   8   2         22.49         18.27         1.75 o
   7   8   2         33.68         25.64         1.80 o
   8   8   2          1.93          1.78         0.61 o
   1   9   2          5.11          5.28         1.36 o
   2   9   2        174.33        182.73         8.43 o
   3   9   2         17.03         14.70         1.66 o
   4   9   2         88.36         79.74         4.43 o
   5   9   2          3.52          3.35         0.94 o
   6   9   2         53.45         50.90         4.00 o
   0  10   2         34.04         38.34         5.07 o
   1  10   2          1.86          1.43         0.79 o
   2  10   2          0.76          0.30         0.62 o
   3  10   2          3.01          3.77         0.59 o
   4  10   2         47.79         36.29         5.85 o
   5  10   2          3.71          3.61         0.81 o
   1  11   2         15.41         16.79         1.42 o
   1   1   3      14136.49      13392.11       280.42 o
   2   1   3        960.17        917.23        28.53 o
   3   1   3        215.23        206.96         5.82 o
   4   1   3       2339.83       2422.01        30.07 o
   5   1   3        228.97        228.87         6.19 o
   6   1   3          0.18          0.41         0.34 o
   7   1   3        240.81        208.74         5.11 o
   8   1   3        101.97         86.37         3.06 o
   9   1   3        108.66         83.63         4.14 o
  10   1   3         10.00          5.24         0.93 o
  11   1   3         35.06         41.33         2.74 o
   0   2   3       9806.63       9650.09       521.34 o
   1   2   3       2237.21       2247.16        43.63 o
   2   2   3       1235.97       1174.59        37.81 o
   3   2   3       1041.87       1090.47        31.36 o
   4   2   3         10.99         15.99         0.85 o
   5   2   3        424.29        471.90        21.68 o
   6   2   3        119.91        116.02         4.05 o
   7   2   3         26.23         25.36         1.31 o
   8   2   3        349.10        355.72         5.37 o
   9   2   3          0.28          0.81         0.56 o
  10   2   3        102.75         94.33         3.96 o
  11   2   3         19.25         21.54         2.14 o
   1   3   3       4563.18       4598.76        45.95 o
   2   3   3       1883.54       1901.14        19.53 o
   3   3   3        139.05        129.04         3.01 o
   4   3   3        193.49        177.32         3.47 o
   5   3   3        265.13        289.38         6.47 o
   6   3   3         32.67         35.82         2.50 o
   7   3   3        368.21        366.09         8.24 o
   8   3   3        273.04        265.97         5.76 o
   9   3   3        138.04        130.08         4.06 o
  10   3   3          7.20          4.96         0.89 o
   0   4   3         87.56        113.28         5.81 o
   1   4   3       1957.69       2027.72        39.99 o
   2   4   3       1882.76       1987.97        48.19 o
   3   4   3         58.35         55.37         2.18 o
   4   4   3        466.74        479.16        16.26 o
   5   4   3         18.91         19.40         1.60 o
   6   4   3        446.13        422.41         8.29 o
   7   4   3        228.92        222.62         4.55 o
   8   4   3         98.24         90.51         3.97 o
   9   4   3         19.45         25.02         2.00 o
  10   4   3         21.51         23.35         1.93 o
   1   5   3        714.79        685.68        11.26 o
   2   5   3         53.13         45.64         2.20 o
   3   5   3          9.27          5.06         0.78 o
   4   5   3        586.38        572.02        25.82 o
   5   5   3         20.61         21.15         1.49 o
   6   5   3         16.22         14.90         1.20 o
   7   5   3          2.90          2.71         0.54 o
   8   5   3          7.44          5.98         1.01 o
   9   5   3          6.93          6.13         1.19 o
  10   5   3          3.54          4.10         1.01 o
   0   6   3          3.09          2.56         1.14 o
   1   6   3        166.51        162.44         6.04 o
   2   6   3        454.29        467.15        12.08 o
   3   6   3        111.34        103.51         4.63 o
   4   6   3        138.21        143.93         4.20 o
   5   6   3         62.63         54.71         2.31 o
   6   6   3         78.71         76.47         3.23 o
   7   6   3         96.03         95.48         3.53 o
   8   6   3         30.84         35.56         2.76 o
   9   6   3         17.92         18.86         1.94 o
   1   7   3          1.42          1.85         0.38 o
   2   7   3         95.58         80.94         2.71 o
   3   7   3        223.10        211.33         5.00 o
   4   7   3         13.63         12.04         1.50 o
   5   7   3        159.83        163.22         5.30 o
   6   7   3        363.57        386.31         8.14 o
   7   7   3          1.22          1.36         0.49 o
   8   7   3          3.35          2.78         1.11 o
   0   8   3         55.06         49.19         3.41 o
   1   8   3         49.42         47.32         2.50 o
   2   8   3        217.84        227.92         5.41 o
   3   8   3        118.77        117.55         3.87 o
   4   8   3         22.21         18.29         2.32 o
   5   8   3         88.46         82.10         4.32 o
   6   8   3         19.03         18.78         1.80 o
   7   8   3          3.19          2.32         0.58 o
   1   9   3         18.32         15.95         2.22 o
   2   9   3          4.75          3.16         0.71 o
   3   9   3         67.83         63.37         3.02 o
   4   9   3        146.08        156.84         6.17 o
   5   9   3         16.98         15.20         1.83 o
   6   9   3         32.92         33.89         2.18 o
   0  10   3         48.40         54.83         5.30 o
   1  10   3        101.97        115.07         7.06 o
   2  10   3          2.68          2.20         1.27 o
   3  10   3          7.86          8.44         0.92 o
   4  10   3          0.25         -0.47         0.82 o
   5  10   3          0.99          0.22         0.98 o
   1  11   3         16.54         19.68         1.49 o
   1   0   4       1097.83       1122.21        11.71 o
   2   0   4        773.03        712.56        12.64 o
   3   0   4        219.98        243.68        16.75 o
   4   0   4        827.88        946.11        29.94 o
   5   0   4         55.73         69.73         2.64 o
   6   0   4         11.71         11.14         1.85 o
   7   0   4        237.89        232.18         7.07 o
   8   0   4        140.55        145.46         6.63 o
   9   0   4         41.78         24.06         2.75 o
  10   0   4        212.01        218.17         8.75 o
  11   0   4         43.97         56.60         4.53 o
   1   1   4        153.51        128.87         4.09 o
   2   1   4       1326.18       1313.74        33.50 o
   3   1   4         53.79         66.65         1.71 o
   4   1   4          0.85          0.73         0.30 o
   5   1   4         90.93        108.71         4.53 o
   6   1   4        260.09        206.46         4.85 o
   7   1   4          1.91          1.11         0.42 o
   8   1   4         66.01         54.99         2.47 o
   9   1   4         52.82         58.37         3.45 o
  10   1   4         27.71         27.52         2.19 o
  11   1   4          1.64          1.26         0.59 o
   0   2   4         22.33         13.10         0.82 o
   1   2   4       3867.98       4063.33        95.87 o
   2   2   4        734.61        728.93         7.38 o
   3   2   4       1973.61       2044.97        14.18 o
   4   2   4         47.46         67.44         2.20 o
   5   2   4          6.28          9.45         1.06 o
   6   2   4         35.01         36.76         2.25 o
   7   2   4        253.82        232.88         4.34 o
   8   2   4        504.87        503.96         7.95 o
   9   2   4          4.26          8.77         1.08 o
  10   2   4          3.36          5.42         1.04 o
  11   2   4          6.33          6.12         1.11 o
   1   3   4        320.42        324.19         6.83 o
   2   3   4        714.50        786.31        25.21 o
   3   3   4         59.53         71.65         2.39 o
   4   3   4        857.60        866.25         9.44 o
   5   3   4          1.70          0.87         0.60 o
   6   3   4         91.36         85.06         4.67 o
   7   3   4        414.81        402.37         5.64 o
   8   3   4         53.98         46.50         2.51 o
   9   3   4         26.54         32.31         2.92 o
  10   3   4          0.96          0.04         0.45 o
   0   4   4        435.42        402.54        26.73 o
   1   4   4        282.45        297.12         4.51 o
   2   4   4       2926.24       2969.04        77.18 o
   3   4   4        825.00        920.42        10.65 o
   4   4   4         70.12         78.71         2.82 o
   5   4   4         25.40         21.88         1.86 o
   6   4   4        170.77        157.16         3.65 o
   7   4   4         12.42         10.69         0.97 o
   8   4   4        120.90        122.32         4.64 o
   9   4   4          0.32          1.46         0.72 o
  10   4   4         47.46         57.64         2.92 o
   1   5   4         51.82         63.64         2.81 o
   2   5   4       1753.36       1936.83        45.84 o
   3   5   4          0.24          0.39         0.45 o
   4   5   4        145.13        142.99         5.28 o
   5   5   4        235.34        238.00         4.65 o
   6   5   4        129.39        121.66         3.61 o
   7   5   4        208.42        203.06         5.21 o
   8   5   4         39.18         42.40         2.90 o
   9   5   4         15.26         19.54         1.96 o
  10   5   4         97.70         99.28         4.48 o
   0   6   4         16.01         22.77         8.56 o
   1   6   4         74.89         73.41         3.54 o
   2   6   4          2.06          2.86         0.60 o
   3   6   4        130.37        123.48         5.67 o
   4   6   4        207.35        191.80         5.52 o
   5   6   4         93.63         97.71         3.22 o
   6   6   4         61.36         62.15         3.06 o
   7   6   4          4.11          4.06         0.72 o
   8   6   4          6.22          5.21         0.93 o
   9   6   4          9.37         14.34         1.64 o
   1   7   4          9.97         10.20         0.93 o
   2   7   4        115.22        121.80         3.23 o
   3   7   4         13.96         12.89         1.31 o
   4   7   4         47.80         51.60         2.94 o
   5   7   4        115.95        114.02         4.43 o
   6   7   4        103.54         92.70         3.60 o
   7   7   4         87.85         88.54         3.11 o
   8   7   4         19.94         18.63         1.38 o
   0   8   4          0.76          0.22         0.72 o
   1   8   4          0.01         -0.72         0.72 o
   2   8   4         60.70         58.02         2.88 o
   3   8   4        201.12        212.49         8.66 o
   4   8   4          0.98          1.59         1.10 o
   5   8   4         13.44         10.26         1.78 o
   6   8   4          0.50          1.13         0.64 o
   7   8   4         36.66         40.08         2.32 o
   1   9   4          0.09          0.59         0.87 o
   2   9   4          0.11          0.21         0.75 o
   3   9   4        115.47        111.59         3.50 o
   4   9   4         24.32         21.04         2.20 o
   5   9   4          1.28          1.51         0.71 o
   6   9   4         61.87         64.72         2.90 o
   0  10   4          2.67          0.83         1.32 o
   1  10   4          0.32          0.02         0.72 o
   2  10   4        219.97        227.99         6.28 o
   3  10   4         33.05         35.00         2.30 o
   4  10   4         21.17         16.43         2.22 o
   1  11   4         12.96         13.41         1.34 o
   1   1   5        607.46        560.75        12.75 o
   2   1   5         48.19         54.38         1.98 o
   3   1   5       1003.33        993.86        22.19 o
   4   1   5        647.37        680.27        20.38 o
   5   1   5        443.49        399.66        16.06 o
   6   1   5         89.66         86.52         3.18 o
   7   1   5        271.53        242.17         4.74 o
   8   1   5        970.64        873.14        11.03 o
   9   1   5        188.38        165.35         5.80 o
  10   1   5         27.21         29.57         2.26 o
  11   1   5         45.06         50.95         2.83 o
   0   2   5        197.07        152.43         3.16 o
   1   2   5        310.89        268.45        13.17 o
   2   2   5        434.64        448.44        12.73 o
   3   2   5        500.12        527.95        11.99 o
   4   2   5        634.07        662.35        22.58 o
   5   2   5        108.67        120.03         3.32 o
   6   2   5         64.65         62.23         2.80 o
   7   2   5         56.18         57.43         2.25 o
   8   2   5         35.28         35.02         2.18 o
   9   2   5         70.57         75.14         3.54 o
  10   2   5         63.04         66.72         3.22 o
  11   2   5          3.15          3.03         1.73 o
   1   3   5         78.33         86.62         4.98 o
   2   3   5        714.38        697.39        10.45 o
   3   3   5       2576.92       2790.91        79.85 o
   4   3   5        746.37        748.53        16.53 o
   5   3   5         66.88         68.68         2.77 o
   6   3   5         44.27         37.43         2.92 o
   7   3   5          0.36          0.69         0.47 o
   8   3   5        292.63        281.81         6.20 o
   9   3   5        147.71        148.63         5.27 o
  10   3   5        145.01        160.14         4.28 o
   0   4   5         71.44         72.45         3.07 o
   1   4   5          0.02          0.70         0.28 o
   2   4   5        613.62        699.53        35.93 o
   3   4   5        421.05        440.26        18.32 o
   4   4   5        178.40        178.23         4.68 o
   5   4   5         29.33         36.42         2.66 o
   6   4   5          1.03          0.22         0.41 o
   7   4   5          3.09          2.77         0.75 o
   8   4   5        220.87        211.92         6.07 o
   9   4   5        135.78        140.68         4.96 o
  10   4   5         71.81         69.96         3.11 o
   1   5   5          0.67          0.43         0.44 o
   2   5   5         19.70         14.25         1.40 o
   3   5   5         65.71         60.89         3.04 o
   4   5   5        466.92        482.68        10.24 o
   5   5   5        183.30        179.12         4.22 o
   6   5   5         12.83         14.76         1.27 o
   7   5   5         19.36         17.86         1.64 o
   8   5   5        108.68        121.67         4.83 o
   9   5   5         32.04         38.61         2.68 o
  10   5   5         17.10         21.95         3.50 o
   0   6   5         48.54         53.86         4.16 o
   1   6   5        453.19        417.96        16.24 o
   2   6   5        231.47        247.45         6.45 o
   3   6   5          1.62          0.87         0.51 o
   4   6   5         56.65         52.84         2.88 o
   5   6   5          2.95          2.23         0.72 o
   6   6   5        130.51        121.96         4.58 o
   7   6   5         36.15         34.91         2.23 o
   8   6   5         10.20         10.10         1.43 o
   9   6   5          0.92          1.56         0.79 o
   1   7   5          2.75          1.67         0.52 o
   2   7   5         78.22         73.95         2.49 o
   3   7   5        166.90        142.83         4.35 o
   4   7   5          0.06         -0.16         0.59 o
   5   7   5         15.71         12.15         1.54 o
   6   7   5          1.83          1.36         0.61 o
   7   7   5          8.02          9.53         1.06 o
   8   7   5          8.76         11.20         1.06 o
   0   8   5          0.38          1.79         1.00 o
   1   8   5          7.77          7.85         1.41 o
   2   8   5         57.78         53.97         2.80 o
   3   8   5         45.63         46.70         2.57 o
   4   8   5         19.12         19.88         1.92 o
   5   8   5          0.00         -0.28         0.57 o
   6   8   5         47.90         49.16         2.73 o
   7   8   5          4.00          4.66         0.68 o
   1   9   5          0.74          0.84         0.74 o
   2   9   5         27.49         22.05         1.91 o
   3   9   5        208.59        224.92         4.88 o
   4   9   5         79.16         79.53         6.25 o
   5   9   5         15.87         14.80         1.80 o
   6   9   5         28.41         25.73         1.89 o
   0  10   5        146.00        169.91         8.99 o
   1  10   5         14.10         21.10         1.95 o
   2  10   5          2.57          4.54         1.03 o
   3  10   5          0.06          0.16         0.67 o
   4  10   5         48.68         43.83         3.53 o
   0   0   6       2367.49       2290.66        61.10 o
   1   0   6       1426.46       1484.00        56.77 o
   2   0   6        151.64        169.16         4.15 o
   3   0   6        975.22       1008.88        60.12 o
   4   0   6        228.35        188.94         5.65 o
   5   0   6         35.35         40.38         2.73 o
   6   0   6          0.46          0.00         0.63 o
   7   0   6        443.80        394.95        15.15 o
   8   0   6        607.73        620.91        16.11 o
   9   0   6         47.05         56.57         4.12 o
  10   0   6        199.65        203.61         6.88 o
  11   0   6        187.55        176.24         7.33 o
   1   1   6        294.42        288.83         8.36 o
   2   1   6        432.05        453.48        16.32 o
   3   1   6         91.19        110.66         2.40 o
   4   1   6        474.97        496.90        23.58 o
   5   1   6         20.30         30.92         1.68 o
   6   1   6          2.93          2.95         0.66 o
   7   1   6        118.88        117.71         3.50 o
   8   1   6          0.83          1.44         0.76 o
   9   1   6         13.52         12.95         1.53 o
  10   1   6          6.18          7.09         1.05 o
  11   1   6          0.06          0.61         0.64 o
   0   2   6        451.53        558.20        10.88 o
   1   2   6         16.48         18.56         1.21 o
   2   2   6          8.41         12.95         0.87 o
   3   2   6        704.03        799.88        21.00 o
   4   2   6         49.80         60.08         3.01 o
   5   2   6          0.80          1.43         0.44 o
   6   2   6         89.80         85.62         3.86 o
   7   2   6          3.18          2.94         0.60 o
   8   2   6          9.12          7.38         1.09 o
   9   2   6        164.80        147.58         4.87 o
  10   2   6          0.81          2.18         0.62 o
   1   3   6        160.81        162.03         4.06 o
   2   3   6        721.78        840.26        11.11 o
   3   3   6       2873.52       2884.04        58.58 o
   4   3   6        185.31        189.21         4.69 o
   5   3   6        197.89        189.86         4.99 o
   6   3   6          2.87          2.86         0.55 o
   7   3   6         30.86         22.23         1.66 o
   8   3   6        121.60        113.41         4.18 o
   9   3   6         28.71         25.64         2.02 o
  10   3   6          5.59         10.35         1.04 o
   0   4   6        943.64        940.70        85.82 o
   1   4   6         75.73         70.21         2.83 o
   2   4   6        196.92        208.07         6.84 o
   3   4   6       1280.51       1319.67        22.38 o
   4   4   6         70.19         89.79         3.20 o
   5   4   6         12.56         13.64         1.70 o
   6   4   6          7.35          5.73         0.78 o
   7   4   6         14.34         13.87         1.66 o
   8   4   6        167.04        193.39         6.23 o
   9   4   6         16.40         12.83         1.67 o
  10   4   6          0.74          1.18         0.43 o
   1   5   6        332.18        376.69         9.26 o
   2   5   6        195.03        210.28         5.65 o
   3   5   6        496.46        468.12        16.02 o
   4   5   6        217.49        204.15         9.24 o
   5   5   6         56.77         56.83         2.81 o
   6   5   6         83.53         74.86         3.14 o
   7   5   6        174.51        165.12         4.95 o
   8   5   6        181.02        196.89         6.35 o
   9   5   6        117.28        127.29         5.49 o
   0   6   6        241.61        251.53         9.24 o
   1   6   6         17.05         21.36         2.04 o
   2   6   6          1.03          0.90         0.45 o
   3   6   6        206.86        208.80         6.16 o
   4   6   6        162.13        142.76         5.01 o
   5   6   6        385.49        355.10         7.62 o
   6   6   6         31.26         30.92         2.15 o
   7   6   6         35.46         33.08         2.34 o
   8   6   6          1.12          0.75         0.61 o
   9   6   6         85.86         88.36         4.36 o
   1   7   6        153.90        151.04         4.34 o
   2   7   6         77.74         85.18         3.11 o
   3   7   6        133.60        129.35         4.06 o
   4   7   6          7.14          6.87         1.28 o
   5   7   6          9.04          6.02         1.05 o
   6   7   6          0.02          0.24         0.58 o
   7   7   6         70.15         72.49         3.07 o
   8   7   6         51.24         49.94         2.76 o
   0   8   6         13.65         16.22         3.24 o
   1   8   6         48.66         50.84         2.90 o
   2   8   6         50.95         54.02         2.98 o
   3   8   6        222.67        241.03         7.13 o
   4   8   6          0.53          0.72         0.59 o
   5   8   6         81.92         71.44         4.33 o
   6   8   6          1.83          2.84         0.76 o
   7   8   6          5.93          4.80         0.72 o
   1   9   6         21.07         21.20         2.46 o
   2   9   6          0.88          0.88         0.59 o
   3   9   6         61.46         64.93         3.20 o
   4   9   6         29.12         23.62         2.28 o
   5   9   6         12.40         12.25         1.56 o
   6   9   6         18.40         12.35         1.65 o
   0  10   6         46.88         59.07         4.20 o
   1  10   6         53.13         50.62         2.68 o
   2  10   6         32.53         35.27         2.60 o
   3  10   6        129.39        121.12         5.31 o
   4  10   6          5.43          4.83         1.14 o
   1   1   7       1030.80       1067.40        30.28 o
   2   1   7       1300.94       1471.70        30.84 o
   3   1   7         51.75         62.63         2.34 o
   4   1   7          9.11         14.90         1.12 o
   5   1   7        332.94        345.90         8.33 o
   6   1   7         21.95         28.12         2.18 o
   7   1   7        478.81        456.06         7.28 o
   8   1   7        664.71        601.70        11.15 o
   9   1   7        130.99        134.93         5.10 o
  10   1   7        115.25        136.30         4.49 o
   0   2   7         57.85         45.27         3.32 o
   1   2   7        199.89        223.88        13.65 o
   2   2   7        808.12        803.65        33.38 o
   3   2   7         12.21         14.89         1.22 o
   4   2   7        219.93        251.94         7.18 o
   5   2   7         74.71         78.03         3.02 o
   6   2   7        161.54        147.52         4.54 o
   7   2   7         52.29         54.79         2.57 o
   8   2   7         58.07         63.67         3.10 o
   9   2   7        207.69        204.06         5.63 o
  10   2   7          1.43          3.04         0.79 o
   1   3   7        464.22        473.10         9.82 o
   2   3   7        361.20        380.69        12.06 o
   3   3   7          0.39          0.29         0.38 o
   4   3   7          2.65          6.38         0.99 o
   5   3   7        142.68        152.32         4.65 o
   6   3   7        205.44        211.11         5.90 o
   7   3   7        311.54        276.27         6.34 o
   8   3   7        601.25        574.87        11.52 o
   9   3   7         71.18         80.06         3.43 o
  10   3   7          5.52          4.56         0.96 o
   0   4   7         53.11         58.61         3.83 o
   1   4   7        146.74        143.99         4.95 o
   2   4   7        100.94        113.94         4.16 o
   3   4   7         47.96         42.82         2.16 o
   4   4   7          6.82          4.43         0.75 o
   5   4   7        197.79        176.51         5.48 o
   6   4   7          0.14          0.50         0.67 o
   7   4   7        349.28        331.31         7.67 o
   8   4   7         86.50         90.10         4.22 o
   9   4   7         48.69         51.20         3.13 o
  10   4   7          5.29          3.10         0.97 o
   1   5   7          7.53          4.12         0.77 o
   2   5   7        120.07        125.73         4.47 o
   3   5   7        196.36        219.92         6.64 o
   4   5   7         20.90         20.24         1.32 o
   5   5   7        266.79        257.35         6.14 o
   6   5   7        117.08        124.09         4.31 o
   7   5   7          2.85          1.56         0.60 o
   8   5   7        100.45        110.90         3.98 o
   9   5   7         11.54         15.54         1.79 o
   0   6   7          0.54          1.27         0.92 o
   1   6   7          6.60          9.91         1.66 o
   2   6   7         73.99         67.23         3.05 o
   3   6   7         16.90         18.28         1.27 o
   4   6   7          2.31          3.46         0.65 o
   5   6   7         39.50         35.94         2.91 o
   6   6   7          7.80          5.37         1.00 o
   7   6   7         18.25         16.90         1.60 o
   8   6   7         62.66         65.02         2.99 o
   9   6   7         18.04         27.41         2.93 o
   1   7   7          8.37          7.00         0.94 o
   2   7   7          8.89          5.21         0.77 o
   3   7   7         25.61         24.66         2.36 o
   4   7   7         69.68         62.01         3.18 o
   5   7   7         39.88         29.70         2.38 o
   6   7   7          9.26          7.87         1.21 o
   7   7   7         18.29         14.38         1.50 o
   8   7   7          2.52          3.58         0.86 o
   0   8   7         33.22         25.16         3.97 o
   1   8   7         62.66         65.75         3.28 o
   2   8   7         50.29         52.98         2.76 o
   3   8   7        210.82        193.25         8.74 o
   4   8   7         36.73         41.91         2.49 o
   5   8   7          0.64          1.52         0.60 o
   6   8   7         88.83         93.77         3.23 o
   7   8   7          7.29          5.09         1.01 o
   1   9   7          0.02         -0.15         0.65 o
   2   9   7        146.93        153.98         4.92 o
   3   9   7         24.47         19.89         1.49 o
   4   9   7         65.68         66.13         3.53 o
   5   9   7          8.77          6.91         1.16 o
   6   9   7          3.49          3.50         1.58 o
   0  10   7         40.43         48.37         4.52 o
   1  10   7         63.35         73.87         3.88 o
   2  10   7         11.94         15.07         1.66 o
   3  10   7          8.06          5.21         0.89 o
   0   0   8        678.30        713.71        12.61 o
   1   0   8       3375.71       3530.29        74.19 o
   2   0   8        775.38        816.39        48.28 o
   3   0   8        213.73        188.31         6.37 o
   4   0   8        208.47        267.17        10.53 o
   5   0   8         86.49         81.50         5.02 o
   6   0   8         15.45         18.40         2.61 o
   7   0   8         18.74         18.98         1.93 o
   8   0   8         69.71         67.05         5.22 o
   9   0   8         47.20         45.29         3.58 o
  10   0   8        178.73        188.03         6.16 o
   1   1   8        428.99        425.69        11.82 o
   2   1   8         56.42         52.78         2.37 o
   3   1   8        843.87        878.56        33.93 o
   4   1   8         19.11         16.14         1.29 o
   5   1   8        454.74        394.13        12.17 o
   6   1   8         46.48         43.03         2.29 o
   7   1   8         16.39         14.54         1.29 o
   8   1   8         34.87         32.21         2.54 o
   9   1   8         15.07         13.44         1.60 o
  10   1   8         12.44          6.84         1.00 o
   0   2   8        174.40        194.01         5.30 o
   1   2   8       1084.26       1101.22        43.28 o
   2   2   8         89.32        101.64         4.67 o
   3   2   8          0.28          0.73         0.42 o
   4   2   8         90.53         94.64         3.49 o
   5   2   8          1.04          0.84         0.38 o
   6   2   8        212.89        205.96         5.10 o
   7   2   8         50.88         44.55         2.33 o
   8   2   8         83.52         87.11         3.60 o
   9   2   8         50.23         48.92         2.93 o
  10   2   8        137.18        144.79         4.74 o
   1   3   8        351.21        355.21        20.54 o
   2   3   8         61.05         89.76         3.11 o
   3   3   8          9.07         15.48         1.49 o
   4   3   8        128.33        153.94         5.84 o
   5   3   8          5.94          6.17         1.11 o
   6   3   8         71.79         61.69         3.21 o
   7   3   8        182.02        166.26         5.88 o
   8   3   8         52.85         55.27         3.26 o
   9   3   8         55.99         63.81         3.25 o
  10   3   8         27.82         24.48         2.51 o
   0   4   8        341.45        410.90        10.54 o
   1   4   8         26.73         21.64         1.69 o
   2   4   8         38.11         39.12         2.19 o
   3   4   8        345.97        369.95        10.72 o
   4   4   8          0.55          0.14         0.52 o
   5   4   8          0.14          0.53         0.43 o
   6   4   8         69.85         61.12         2.97 o
   7   4   8          5.56          7.60         1.19 o
   8   4   8         13.13         11.30         1.33 o
   9   4   8          0.21          0.78         0.80 o
   1   5   8        203.75        207.25         6.01 o
   2   5   8          6.33          6.54         1.02 o
   3   5   8          0.40          0.51         0.52 o
   4   5   8        349.57        321.12         5.89 o
   5   5   8          8.08          7.98         1.21 o
   6   5   8         90.92         90.68         4.19 o
   7   5   8        188.17        188.58         5.52 o
   8   5   8          1.88          2.17         0.71 o
   9   5   8          2.01          3.57         0.89 o
   0   6   8        160.78        153.07         6.49 o
   1   6   8        593.76        592.14        17.46 o
   2   6   8        165.06        158.30         3.77 o
   3   6   8        107.64        103.83         3.43 o
   4   6   8         25.24         20.68         1.67 o
   5   6   8        120.94        118.22         6.88 o
   6   6   8         94.93         73.16         5.11 o
   7   6   8          5.52          3.99         0.81 o
   8   6   8         12.95         16.41         2.19 o
   1   7   8        119.23        109.84         3.76 o
   2   7   8         11.92         10.78         1.09 o
   3   7   8         14.35         14.46         2.05 o
   4   7   8         10.42          6.67         1.09 o
   5   7   8         11.74         12.51         1.39 o
   6   7   8         43.48         33.36         2.39 o
   7   7   8        121.26        127.01         3.83 o
   8   7   8         32.12         39.44         3.37 o
   0   8   8         60.58         62.31         6.60 o
   1   8   8        146.70        155.87         5.06 o
   2   8   8        291.57        293.85         7.32 o
   3   8   8         11.02          7.51         1.31 o
   4   8   8         24.13         23.18         1.99 o
   5   8   8          1.73          0.82         0.76 o
   6   8   8         69.17         57.04         2.43 o
   7   8   8        104.39         92.59         9.44 o
   1   9   8         34.52         35.91         2.87 o
   2   9   8         31.65         35.07         2.23 o
   3   9   8          3.44          3.53         0.90 o
   4   9   8         59.69         60.28         4.05 o
   5   9   8          0.59          0.09         0.69 o
   0  10   8          2.40          2.37         0.68 o
   1  10   8         12.16         13.10         1.56 o
   2  10   8        108.00        125.72         5.27 o
   1   1   9       2162.85       2594.79        81.27 o
   2   1   9         49.42         47.81         1.85 o
   3   1   9         66.22         68.13         2.40 o
   4   1   9        607.80        606.39        18.17 o
   5   1   9         91.20         93.73         3.74 o
   6   1   9        848.39        773.92        13.95 o
   7   1   9         20.55         20.00         1.39 o
   8   1   9        151.06        141.45         5.29 o
   9   1   9         41.52         42.44         2.72 o
  10   1   9         12.84         13.71         1.16 o
   0   2   9       1923.67       2134.82        36.20 o
   1   2   9        921.24        909.00        26.83 o
   2   2   9        377.52        438.04        15.94 o
   3   2   9         69.26         83.12         4.16 o
   4   2   9         19.07         24.35         1.67 o
   5   2   9         24.47         26.51         2.14 o
   6   2   9        102.40        112.58         3.94 o
   7   2   9        718.85        696.91        12.01 o
   8   2   9          2.48          4.90         1.01 o
   9   2   9         48.59         53.98         3.32 o
  10   2   9         28.96         31.62         2.10 o
   1   3   9        306.20        279.47        10.58 o
   2   3   9          5.06          4.04         0.71 o
   3   3   9         13.08         15.85         1.57 o
   4   3   9         23.02         24.08         2.02 o
   5   3   9         22.79         25.34         1.54 o
   6   3   9        792.38        715.19         9.72 o
   7   3   9         76.74         74.13         3.63 o
   8   3   9          8.53          8.11         1.27 o
   9   3   9          1.38          0.52         0.62 o
  10   3   9          7.57          6.59         1.20 o
   0   4   9          8.67          9.68         1.43 o
   1   4   9         46.18         43.26         2.52 o
   2   4   9         15.87         18.08         1.70 o
   3   4   9         24.07         19.38         1.79 o
   4   4   9        249.11        253.93         5.80 o
   5   4   9         38.92         42.52         1.99 o
   6   4   9         70.25         60.45         2.96 o
   7   4   9        143.13        131.41         4.34 o
   8   4   9         21.45         22.86         1.98 o
   9   4   9        193.47        198.94         6.66 o
   1   5   9          1.66          1.28         0.49 o
   2   5   9          1.97          2.57         1.07 o
   3   5   9         16.85         11.63         1.09 o
   4   5   9         26.18         27.41         1.72 o
   5   5   9          0.32          0.11         0.45 o
   6   5   9        104.90         91.27         3.85 o
   7   5   9          1.06          1.02         0.65 o
   8   5   9         18.13         13.97         2.66 o
   9   5   9         36.57         52.47         2.86 o
   0   6   9         45.21         58.85         4.10 o
   1   6   9         74.90         67.47         2.49 o
   2   6   9         60.17         60.49         2.59 o
   3   6   9          5.71          5.59         0.73 o
   4   6   9        177.99        149.51         5.36 o
   5   6   9          0.45          0.44         0.64 o
   6   6   9         29.40         23.50         2.30 o
   7   6   9        226.24        217.16         5.06 o
   8   6   9         17.19         16.86         1.43 o
   1   7   9        151.01        149.48         6.55 o
   2   7   9        125.64        127.98         4.57 o
   3   7   9        155.79        158.73        10.01 o
   4   7   9         31.13         26.70         2.27 o
   5   7   9        250.13        262.32         6.83 o
   6   7   9         37.45         36.15         2.20 o
   7   7   9         69.17         73.20         3.49 o
   0   8   9        240.31        222.03        19.31 o
   1   8   9         33.01         31.63         2.44 o
   2   8   9        251.65        252.37         5.86 o
   3   8   9          7.87          6.37         1.59 o
   4   8   9         19.74         18.01         1.64 o
   5   8   9         18.10         23.18         2.23 o
   6   8   9          9.03          4.66         0.77 o
   1   9   9         87.60         94.12         4.60 o
   2   9   9         33.83         33.89         2.10 o
   3   9   9          1.72          0.86         0.81 o
   4   9   9          0.06         -0.28         0.93 o
   5   9   9          2.28          1.43         0.62 o
   0  10   9          1.57          1.94         0.64 o
   1  10   9          1.48          0.72         0.56 o
   2  10   9          6.63          6.99         1.92 o
   0   0  10       1622.42       1639.90        66.21 o
   1   0  10       5565.47       6570.01       394.87 o
   2   0  10        305.19        358.99        16.91 o
   3   0  10          2.84          7.91         2.04 o
   4   0  10          0.87          0.62         0.62 o
   5   0  10        264.86        316.13        12.49 o
   6   0  10       3213.71       3064.74        31.42 o
   7   0  10        161.68        146.38         6.64 o
   8   0  10          3.52          2.98         0.83 o
   9   0  10          0.34          0.27         0.69 o
  10   0  10         82.74        102.39         5.89 o
   1   1  10          1.59          1.75         0.42 o
   2   1  10         84.55         67.09         2.58 o
   3   1  10         36.46         35.76         1.81 o
   4   1  10         64.63         72.26         3.42 o
   5   1  10         64.21         58.43         3.60 o
   6   1  10         21.50         17.27         1.36 o
   7   1  10         54.17         48.24         2.66 o
   8   1  10          9.87          9.24         1.37 o
   9   1  10          1.31          0.86         0.73 o
  10   1  10          9.30          8.80         0.88 o
   0   2  10        590.99        677.25        21.73 o
   1   2  10        481.50        496.29        29.46 o
   2   2  10         19.14         22.34         1.80 o
   3   2  10        191.71        231.68        10.76 o
   4   2  10         54.81         45.86         2.37 o
   5   2  10        142.09        147.07         3.77 o
   6   2  10        266.74        266.73         5.31 o
   7   2  10         14.26         12.99         1.66 o
   8   2  10        280.75        271.34         7.18 o
   9   2  10         98.41         97.13         3.83 o
  10   2  10         29.82         36.40         2.74 o
   1   3  10         77.62         81.72         2.91 o
   2   3  10          0.16          0.08         0.43 o
   3   3  10          4.26          4.63         0.91 o
   4   3  10          7.46          7.87         1.48 o
   5   3  10         12.86          9.44         0.94 o
   6   3  10        194.31        182.27         5.71 o
   7   3  10          0.22         -0.20         0.53 o
   8   3  10         12.90         13.87         1.63 o
   9   3  10          2.87          2.62         0.63 o
   0   4  10        108.06         87.64         4.50 o
   1   4  10        449.37        462.31        16.63 o
   2   4  10         34.54         31.56         2.65 o
   3   4  10          1.73          1.62         0.64 o
   4   4  10         32.66         23.00         1.39 o
   5   4  10          2.43          0.81         0.41 o
   6   4  10          0.85          1.62         0.54 o
   7   4  10         37.67         32.79         2.07 o
   8   4  10        123.76        119.05         4.88 o
   9   4  10         14.10         13.76         1.26 o
   1   5  10        136.26        134.33         4.14 o
   2   5  10        597.88        569.01        14.13 o
   3   5  10          1.37          0.38         0.38 o
   4   5  10         28.57         25.30         1.71 o
   5   5  10        159.15        127.37         4.57 o
   6   5  10          0.04          0.40         0.49 o
   7   5  10          8.25          8.52         1.05 o
   8   5  10         39.69         44.85         2.67 o
   0   6  10        541.91        546.36        28.57 o
   1   6  10         52.39         49.87         2.25 o
   2   6  10         90.90         78.71         2.81 o
   3   6  10         19.97         14.31         1.35 o
   4   6  10          9.34          7.33         1.22 o
   5   6  10         98.64        103.39         4.06 o
   6   6  10        173.17        182.97         5.73 o
   7   6  10         14.72         14.95         2.01 o
   8   6  10         12.86         17.72         2.34 o
   1   7  10         29.80         26.97         2.28 o
   2   7  10         80.55         85.05         3.70 o
   3   7  10          1.94          1.72         1.07 o
   4   7  10         11.63         11.89         1.42 o
   5   7  10         70.53         59.48         3.23 o
   6   7  10          4.06          1.83         0.85 o
   7   7  10         26.63         27.38         2.14 o
   0   8  10         80.05         86.94        10.40 o
   1   8  10         13.01         15.28         1.63 o
   2   8  10          0.01         -0.52         0.52 o
   3   8  10         11.51         13.32         1.35 o
   4   8  10          6.61          9.07         1.15 o
   5   8  10        168.80        175.38         4.76 o
   6   8  10          8.54          6.88         1.12 o
   1   9  10          6.19          5.31         0.98 o
   2   9  10          0.02          0.37         0.43 o
   3   9  10         57.07         50.18         3.37 o
   4   9  10         92.38        104.69         3.52 o
   0  10  10          6.30          9.59         1.71 o
   1  10  10          2.14          1.54         0.60 o
   1   1  11        101.79         99.26         3.04 o
   2   1  11        144.07        183.63         6.12 o
   3   1  11         23.14         26.72         1.88 o
   4   1  11        227.91        227.42         8.39 o
   5   1  11        573.31        551.94        16.80 o
   6   1  11        935.63        895.54        17.24 o
   7   1  11        256.13        259.71         6.16 o
   8   1  11         79.00         84.71         3.61 o
   9   1  11         28.66         28.62         2.06 o
  10   1  11         12.62         15.66         2.13 o
   0   2  11        186.43        213.72        11.58 o
   1   2  11         16.63         22.48         1.61 o
   2   2  11        109.38        114.45         4.19 o
   3   2  11          5.32          1.27         0.45 o
   4   2  11         48.36         48.99         3.30 o
   5   2  11         46.21         43.61         2.19 o
   6   2  11        408.36        419.22         6.82 o
   7   2  11        136.27        139.10         5.74 o
   8   2  11          5.26          4.46         0.85 o
   9   2  11         13.44         11.73         1.31 o
   1   3  11          0.06          0.33         0.42 o
   2   3  11         53.13         59.40         3.14 o
   3   3  11        232.43        224.83         7.77 o
   4   3  11         61.83         57.29         2.26 o
   5   3  11         12.09         11.34         1.07 o
   6   3  11        131.60        128.51         4.61 o
   7   3  11         12.11         11.98         1.40 o
   8   3  11          0.93          1.17         0.74 o
   9   3  11         19.04         22.83         1.63 o
   0   4  11       2600.99       2864.54        80.15 o
   1   4  11         53.89         39.30         2.83 o
   2   4  11         48.16         51.25         3.61 o
   3   4  11         54.70         47.57         2.14 o
   4   4  11         34.61         31.53         1.66 o
   5   4  11         65.71         50.97         2.88 o
   6   4  11         21.44         23.12         1.62 o
   7   4  11          5.95          4.84         0.87 o
   8   4  11         22.65         18.72         1.84 o
   9   4  11          3.20          4.20         0.69 o
   1   5  11         98.49         85.84         2.77 o
   2   5  11         44.52         40.08         1.91 o
   3   5  11          1.00          0.42         0.52 o
   4   5  11         38.39         39.78         2.47 o
   5   5  11        140.25        142.90         4.79 o
   6   5  11         51.09         41.30         2.34 o
   7   5  11        120.60        118.70         3.90 o
   8   5  11         21.33         22.02         1.83 o
   0   6  11       2769.96       2775.21        94.01 o
   1   6  11        153.06        150.25         3.97 o
   2   6  11          0.36          0.46         0.58 o
   3   6  11         15.34         11.59         1.47 o
   4   6  11         38.34         31.18         2.25 o
   5   6  11         25.49         16.34         1.61 o
   6   6  11         68.51         70.79         3.41 o
   7   6  11          0.00          1.19         0.57 o
   8   6  11          8.74         12.76         1.98 o
   1   7  11        139.95        149.01         4.96 o
   2   7  11        153.78        161.86         6.63 o
   3   7  11          0.03         -0.29         0.73 o
   4   7  11         47.30         57.30         3.16 o
   5   7  11         20.69         27.88         1.92 o
   6   7  11         41.81         37.04         2.05 o
   7   7  11         76.49         86.72         5.13 o
   0   8  11         50.26         45.93         5.05 o
   1   8  11         11.63          9.49         1.18 o
   2   8  11         59.26         62.86         2.77 o
   3   8  11          6.71          7.76         1.08 o
   4   8  11         69.91         65.22         3.04 o
   5   8  11         17.32         16.92         1.40 o
   1   9  11         52.28         56.25         2.54 o
   2   9  11          1.54          1.27         0.64 o
   3   9  11          0.07          0.41         0.49 o
   4   9  11         23.92         29.99         4.09 o
   0   0  12       1990.14       1752.06        40.96 o
   1   0  12         58.44         57.59         4.01 o
   2   0  12          2.95          2.02         0.89 o
   3   0  12        129.47        131.35         8.01 o
   4   0  12        127.82        128.49         6.95 o
   5   0  12       2719.87       2581.52        39.63 o
   6   0  12        214.77        195.73         8.87 o
   7   0  12        166.32        156.93         6.01 o
   8   0  12          6.99          3.78         0.83 o
   9   0  12         20.69         20.73         2.05 o
   1   1  12         98.81        114.63         4.10 o
   2   1  12          7.68          9.11         1.59 o
   3   1  12          5.23          4.20         0.80 o
   4   1  12        294.89        288.11         6.37 o
   5   1  12         30.26         29.51         1.78 o
   6   1  12        130.25        121.83         5.42 o
   7   1  12         21.80         22.55         1.66 o
   8   1  12          5.44          3.90         0.72 o
   9   1  12          3.27          4.07         0.84 o
   0   2  12       1563.45       1654.12        48.60 o
   1   2  12       1287.67       1314.03        19.73 o
   2   2  12         44.93         48.34         3.15 o
   3   2  12        140.38        127.86         6.04 o
   4   2  12         15.41         18.22         1.37 o
   5   2  12        828.51        794.79        10.75 o
   6   2  12          3.00          1.89         0.87 o
   7   2  12        131.70        132.75         4.27 o
   8   2  12          5.49          4.88         0.94 o
   9   2  12          1.74          1.37         0.73 o
   1   3  12        169.73        181.26         5.06 o
   2   3  12         23.80         26.26         2.33 o
   3   3  12         66.19         63.63         2.28 o
   4   3  12         12.92         12.32         1.30 o
   5   3  12        275.07        262.23         8.75 o
   6   3  12          9.84          8.33         1.35 o
   7   3  12          0.99          0.79         0.52 o
   8   3  12         61.66         57.58         2.99 o
   9   3  12          0.35          1.41         0.65 o
   0   4  12       1658.90       1659.67        32.86 o
   1   4  12        518.52        529.99         8.50 o
   2   4  12          4.30          2.66         0.54 o
   3   4  12         27.68         30.01         1.65 o
   4   4  12         19.53         15.00         1.10 o
   5   4  12         92.71         80.63         3.19 o
   6   4  12          6.22         10.43         1.34 o
   7   4  12         41.41         34.97         2.22 o
   8   4  12         15.84         15.90         1.48 o
   1   5  12        140.35        137.02         3.48 o
   2   5  12         19.30         18.82         1.30 o
   3   5  12         45.26         41.46         2.13 o
   4   5  12          0.45         -0.01         0.57 o
   5   5  12         41.76         36.06         2.39 o
   6   5  12         50.87         41.53         2.39 o
   7   5  12          3.91          2.16         0.57 o
   8   5  12          0.49         -0.28         0.51 o
   0   6  12         15.40         18.66         2.40 o
   1   6  12        128.44        135.26         3.98 o
   2   6  12          0.89         -0.26         0.87 o
   3   6  12         50.16         49.56         3.09 o
   4   6  12         20.09         14.93         1.33 o
   5   6  12         16.83          9.51         1.43 o
   6   6  12          0.64          0.80         0.73 o
   7   6  12          0.04          0.37         0.55 o
   1   7  12         53.01         54.69         2.96 o
   2   7  12          0.09          0.28         0.52 o
   3   7  12         55.67         55.50         3.12 o
   4   7  12         22.78         28.40         2.03 o
   5   7  12         53.82         58.59         2.77 o
   6   7  12         60.48         61.88         3.95 o
   0   8  12         17.58         18.15         2.42 o
   1   8  12         18.35         18.19         1.55 o
   2   8  12          2.23          0.71         0.59 o
   3   8  12          5.85          7.76         1.02 o
   4   8  12         15.08         17.44         1.37 o
   5   8  12         54.64         51.79         4.16 o
   1   9  12          0.99          0.71         0.46 o
   2   9  12         28.98         30.14         2.12 o
   3   9  12         12.41         13.87         2.80 o
   1   1  13          0.45          0.93         0.68 o
   2   1  13        299.49        298.04         8.74 o
   3   1  13         62.97         64.46         4.01 o
   4   1  13          7.53          6.33         0.85 o
   5   1  13        551.73        566.60        14.96 o
   6   1  13        145.92        147.87         5.47 o
   7   1  13         12.34         10.97         1.16 o
   8   1  13         17.48         16.12         1.34 o
   9   1  13          1.55          2.06         0.54 o
   0   2  13         31.18         29.52         3.21 o
   1   2  13          8.31          8.96         1.36 o
   2   2  13        577.16        620.96        23.67 o
   3   2  13         37.83         32.54         1.63 o
   4   2  13        381.38        370.57         7.68 o
   5   2  13        188.90        189.58         5.79 o
   6   2  13        127.36        118.91         4.80 o
   7   2  13         90.89         93.16         3.70 o
   8   2  13          1.42          0.53         0.73 o
   9   2  13          6.68          8.34         1.15 o
   1   3  13         32.26         32.28         1.75 o
   2   3  13        882.31        879.02        12.73 o
   3   3  13         70.22         65.81         2.32 o
   4   3  13        121.83        122.91         3.63 o
   5   3  13        386.65        384.27         7.50 o
   6   3  13         30.33         25.48         2.20 o
   7   3  13         36.18         31.24         2.15 o
   8   3  13          5.53          4.89         0.88 o
   0   4  13       1383.14       1338.49        38.06 o
   1   4  13        592.39        593.42         9.21 o
   2   4  13        114.32        113.56         3.19 o
   3   4  13          5.37          4.24         0.58 o
   4   4  13         78.76         73.55         3.11 o
   5   4  13          0.40          0.73         0.54 o
   6   4  13          0.03          1.00         0.59 o
   7   4  13          4.91          4.42         0.81 o
   8   4  13         21.87         22.52         1.59 o
   1   5  13         17.99         17.37         1.20 o
   2   5  13        406.22        390.81         7.26 o
   3   5  13          0.03          0.62         0.60 o
   4   5  13         18.18         18.02         1.55 o
   5   5  13         53.95         57.68         3.01 o
   6   5  13        101.98        104.54         3.48 o
   7   5  13          2.11          2.06         0.62 o
   0   6  13        213.16        204.85         7.72 o
   1   6  13        106.02        114.41         4.07 o
   2   6  13          4.72          4.32         0.80 o
   3   6  13         29.74         33.94         2.35 o
   4   6  13        203.65        187.77         4.98 o
   5   6  13          2.68          2.55         0.72 o
   6   6  13          0.31          0.76         0.64 o
   7   6  13          2.82          2.44         0.61 o
   1   7  13         50.47         51.77         2.79 o
   2   7  13          4.87          3.84         0.72 o
   3   7  13          1.26          1.10         0.65 o
   4   7  13        171.52        190.29         5.79 o
   5   7  13         15.92         15.47         1.50 o
   6   7  13          3.15          2.61         0.95 o
   0   8  13        149.64        161.01         6.88 o
   1   8  13          2.94          3.68         0.77 o
   2   8  13          0.61          0.74         0.57 o
   3   8  13         17.62         23.10         1.92 o
   4   8  13        171.10        188.37        14.56 o
   1   9  13         14.56         14.96         1.96 o
   2   9  13          8.08          9.85         3.46 o
   0   0  14          9.73         13.11         3.56 o
   1   0  14         63.26         64.16         6.36 o
   2   0  14        339.83        327.94         9.04 o
   3   0  14        101.73        104.62         3.81 o
   4   0  14        590.68        540.16        12.70 o
   5   0  14         84.47         79.85         6.92 o
   6   0  14        121.63        125.18         8.49 o
   7   0  14        567.78        597.13        11.06 o
   8   0  14         22.64         26.63         2.28 o
   9   0  14         42.63         39.95         4.94 o
   1   1  14          8.14          6.59         1.51 o
   2   1  14         10.17          8.27         0.81 o
   3   1  14         19.83         27.54         1.61 o
   4   1  14        178.39        169.54         4.44 o
   5   1  14         25.46         25.87         2.12 o
   6   1  14        124.69        124.83         6.02 o
   7   1  14         29.62         32.89         2.01 o
   8   1  14          0.20          0.28         0.31 o
   9   1  14          0.28         -0.39         0.47 o
   0   2  14        117.12        115.07         4.42 o
   1   2  14         33.12         35.83         1.70 o
   2   2  14       1582.21       1545.52        37.66 o
   3   2  14        115.62        112.97         3.27 o
   4   2  14          1.46          1.11         0.64 o
   5   2  14        330.72        324.56        11.84 o
   6   2  14         55.29         54.02         3.48 o
   7   2  14        128.51        131.20         3.98 o
   8   2  14          1.84          3.03         0.68 o
   1   3  14        406.71        380.74         5.50 o
   2   3  14          9.97         12.62         1.21 o
   3   3  14         30.02         28.62         1.57 o
   4   3  14         81.67         83.00         4.02 o
   5   3  14          6.89          5.08         0.96 o
   6   3  14          0.62          0.13         0.52 o
   7   3  14         35.60         36.35         2.15 o
   8   3  14         25.10         26.90         1.58 o
   0   4  14        118.46        124.24         4.16 o
   1   4  14         59.26         65.25         2.20 o
   2   4  14        283.28        281.39         5.87 o
   3   4  14         31.85         33.51         2.20 o
   4   4  14          5.76          9.09         1.25 o
   5   4  14        148.44        145.67         4.46 o
   6   4  14          1.88          1.63         0.59 o
   7   4  14          6.76          8.42         1.24 o
   8   4  14        102.14        117.19         4.76 o
   1   5  14        704.26        715.56        11.02 o
   2   5  14          3.44          4.36         0.87 o
   3   5  14        119.66        118.44         4.38 o
   4   5  14        314.11        316.06         9.91 o
   5   5  14          0.34         -0.60         0.60 o
   6   5  14          4.19          2.28         0.81 o
   7   5  14          4.75          6.33         0.92 o
   0   6  14          0.98          2.44         1.04 o
   1   6  14         33.61         35.24         2.18 o
   2   6  14          0.23          0.26         0.49 o
   3   6  14         24.07         24.96         2.12 o
   4   6  14         16.50         17.15         1.71 o
   5   6  14         11.90         12.31         1.61 o
   6   6  14          2.64          2.10         0.58 o
   1   7  14        192.32        218.86         7.58 o
   2   7  14          0.03          0.87         0.67 o
   3   7  14         23.07         24.83         2.76 o
   4   7  14         14.74         18.57         1.97 o
   5   7  14         19.68         20.14         1.61 o
   0   8  14         61.46         59.96         3.92 o
   1   8  14          3.44          3.32         0.68 o
   2   8  14         14.03         16.06         1.93 o
   3   8  14         28.86         27.71         3.63 o
   4   8  14         37.85         40.60         4.71 o
   1   1  15          2.84          2.97         0.53 o
   2   1  15        431.00        396.94         6.78 o
   3   1  15         29.68         27.10         1.73 o
   4   1  15        208.50        184.20         5.35 o
   5   1  15         16.76         19.09         1.79 o
   6   1  15        343.02        388.48        22.98 o
   7   1  15        162.18        180.23         4.54 o
   8   1  15          6.45          8.57         0.81 o
   0   2  15        169.55        160.61         6.16 o
   1   2  15        199.47        189.17         4.16 o
   2   2  15         45.96         37.43         1.84 o
   3   2  15         35.39         37.65         1.93 o
   4   2  15         73.24         89.27         3.89 o
   5   2  15          1.84          2.68         0.78 o
   6   2  15         28.01         23.46         2.02 o
   7   2  15        103.64        120.46         3.40 o
   8   2  15         76.18         90.87         4.15 o
   1   3  15         35.97         40.74         1.97 o
   2   3  15        214.47        197.82         4.24 o
   3   3  15        271.74        264.12         5.82 o
   4   3  15        595.23        583.70         9.71 o
   5   3  15         67.53         69.05         3.09 o
   6   3  15         17.37         18.20         1.71 o
   7   3  15         81.13        100.43         3.05 o
   8   3  15          6.52          6.27         0.93 o
   0   4  15          3.84          4.72         1.26 o
   1   4  15         44.50         50.12         2.52 o
   2   4  15        415.28        434.09         7.98 o
   3   4  15         10.73         12.50         1.41 o
   4   4  15        220.82        205.35         6.00 o
   5   4  15          8.55          8.60         1.11 o
   6   4  15          9.01          8.68         0.98 o
   7   4  15         22.87         27.97         1.94 o
   1   5  15         61.75         65.46         3.29 o
   2   5  15          0.02          0.03         0.60 o
   3   5  15        108.30        115.31         4.58 o
   4   5  15          2.59          2.66         0.69 o
   5   5  15         10.19         11.83         1.21 o
   6   5  15         81.92         89.38         3.23 o
   7   5  15         11.82         19.94         1.94 o
   0   6  15        392.15        411.07        10.41 o
   1   6  15          1.24          1.54         0.66 o
   2   6  15         13.89         14.42         1.75 o
   3   6  15          7.11          8.98         1.77 o
   4   6  15         48.23         51.24         2.95 o
   5   6  15          0.55          0.87         0.54 o
   6   6  15         15.36         20.87         1.77 o
   1   7  15         47.59         53.15         3.07 o
   2   7  15          8.61         11.79         1.39 o
   3   7  15          6.16          4.58         1.15 o
   4   7  15          8.55          9.67         1.38 o
   5   7  15          2.63          2.46         0.92 o
   0   8  15         36.10         40.69         3.68 o
   1   8  15         41.89         41.43         3.43 o
   2   8  15          0.32          1.29         0.69 o
   3   8  15          0.32         -0.08         0.73 o
   0   0  16        160.26        144.80        11.10 o
   1   0  16        115.42         88.38         4.01 o
   2   0  16       1271.84       1388.93        26.74 o
   3   0  16         46.61         37.80         3.41 o
   4   0  16        139.08        144.62         7.90 o
   5   0  16         19.04         21.07         2.88 o
   6   0  16         92.29        104.20         5.91 o
   7   0  16         51.65         54.40         2.90 o
   8   0  16          0.48          1.77         0.64 o
   1   1  16         56.97         53.97         2.33 o
   2   1  16         52.04         54.45         2.27 o
   3   1  16         24.33         19.69         1.56 o
   4   1  16         43.78         46.10         2.98 o
   5   1  16         17.58         16.78         1.95 o
   6   1  16          4.41          3.72         0.87 o
   7   1  16          0.08          0.34         0.36 o
   8   1  16          8.90          7.90         1.06 o
   0   2  16        101.18        106.06         5.38 o
   1   2  16          3.52          3.25         0.67 o
   2   2  16          4.27          6.15         0.94 o
   3   2  16        556.16        527.96         8.92 o
   4   2  16         17.83         17.75         1.49 o
   5   2  16          0.73          1.33         0.65 o
   6   2  16          5.40          5.12         0.95 o
   7   2  16          9.55          9.65         0.91 o
   1   3  16        130.81        134.48         4.88 o
   2   3  16        215.05        234.47         7.09 o
   3   3  16        292.14        306.99         6.22 o
   4   3  16          8.21         12.17         1.33 o
   5   3  16          4.95          6.14         1.37 o
   6   3  16         59.57         74.81         3.44 o
   7   3  16          1.83          1.52         0.44 o
   0   4  16         14.99         16.57         2.22 o
   1   4  16          0.15          0.24         0.48 o
   2   4  16          4.20          2.55         0.77 o
   3   4  16        440.78        461.96         8.49 o
   4   4  16          7.03          6.51         0.97 o
   5   4  16          4.63          2.24         0.71 o
   6   4  16          4.46          4.05         0.68 o
   7   4  16          0.16          0.73         0.82 o
   1   5  16         26.71         28.13         2.46 o
   2   5  16          4.45          5.01         1.13 o
   3   5  16        224.08        237.45         6.79 o
   4   5  16          3.54          4.86         0.85 o
   5   5  16         30.04         42.28         2.12 o
   6   5  16          1.13          1.30         0.85 o
   0   6  16        210.71        241.47        14.14 o
   1   6  16         43.55         44.94         2.91 o
   2   6  16         68.48         82.80         5.17 o
   3   6  16         13.49         21.77         2.21 o
   4   6  16         43.34         60.89         2.95 o
   5   6  16          7.44          7.17         1.33 o
   1   7  16         37.66         38.56         2.67 o
   2   7  16          0.09          0.68         0.53 o
   3   7  16        122.67        157.71         5.77 o
   4   7  16          0.06         -0.01         0.52 o
   1   8  16          1.20          0.36         0.64 o
   1   1  17        205.13        205.78         5.48 o
   2   1  17        282.32        250.34         6.47 o
   3   1  17        297.13        327.60         9.98 o
   4   1  17        315.85        319.41         7.12 o
   5   1  17          0.15          0.81         0.64 o
   6   1  17          4.54          5.59         0.86 o
   7   1  17        148.98        161.12         3.40 o
   0   2  17         98.14        118.12         9.06 o
   1   2  17         95.66        102.56         3.85 o
   2   2  17          3.13          1.76         0.57 o
   3   2  17         78.19         84.26         3.04 o
   4   2  17         67.94         61.32         3.04 o
   5   2  17         68.06         80.38         3.61 o
   6   2  17          4.26          6.41         0.99 o
   7   2  17          0.03          0.52         0.39 o
   1   3  17        232.36        237.85         7.74 o
   2   3  17         86.46         76.50         3.23 o
   3   3  17         83.45         84.54         3.56 o
   4   3  17         20.58         22.18         1.83 o
   5   3  17          5.78          2.75         0.66 o
   6   3  17         61.23         64.02         3.07 o
   7   3  17         85.30        103.60         5.91 o
   0   4  17         13.50         11.48         2.02 o
   1   4  17         97.95        103.61         3.92 o
   2   4  17         22.42         24.01         1.92 o
   3   4  17        150.54        152.88         4.62 o
   4   4  17          4.80          4.89         1.00 o
   5   4  17         14.93         19.47         1.61 o
   6   4  17          0.02          0.98         0.42 o
   1   5  17         39.01         44.23         3.34 o
   2   5  17         49.31         48.60         3.03 o
   3   5  17         10.46         10.03         1.67 o
   4   5  17         56.83         66.37         2.86 o
   5   5  17         14.04         15.83         1.17 o
   0   6  17         70.11         79.67         4.56 o
   1   6  17          0.31          1.35         0.58 o
   2   6  17         23.13         20.75         1.78 o
   3   6  17          3.33          1.84         0.70 o
   4   6  17         38.54         37.71         2.33 o
   1   7  17          5.64          3.67         0.96 o
   2   7  17         11.66         18.17         1.88 o
   0   0  18          0.13         -0.24         1.44 o
   1   0  18          4.81          4.05         1.13 o
   2   0  18          6.90          2.63         0.85 o
   3   0  18        338.14        339.76         9.66 o
   4   0  18         27.37         28.24         2.65 o
   5   0  18        123.20        133.82         6.39 o
   6   0  18         12.86         13.95         1.62 o
   7   0  18         53.91         76.67         3.62 o
   1   1  18          1.49          2.27         0.62 o
   2   1  18         11.21         17.45         1.31 o
   3   1  18        108.35        104.62         3.74 o
   4   1  18         52.32         64.92         3.03 o
   5   1  18         97.38        100.44         3.56 o
   6   1  18         24.05         33.46         2.02 o
   7   1  18          0.80          0.60         0.43 o
   0   2  18          0.01          0.63         0.77 o
   1   2  18         14.29         11.14         1.48 o
   2   2  18          3.36          6.06         0.98 o
   3   2  18          3.99          4.38         0.64 o
   4   2  18         39.39         44.92         2.29 o
   5   2  18          6.59          7.34         0.99 o
   6   2  18         44.03         52.48         2.27 o
   1   3  18          0.14          0.30         0.52 o
   2   3  18         27.74         27.12         1.96 o
   3   3  18         10.84          6.28         0.86 o
   4   3  18          0.03          0.12         0.57 o
   5   3  18          1.01          0.72         0.45 o
   6   3  18          1.87          0.93         0.34 o
   0   4  18          0.83          0.42         0.53 o
   1   4  18         65.58         73.44         3.90 o
   2   4  18          4.87          3.50         0.90 o
   3   4  18          3.26          4.61         0.79 o
   4   4  18         18.68         21.42         1.67 o
   5   4  18         10.61         10.43         1.24 o
   1   5  18          8.18          9.89         1.57 o
   2   5  18        142.93        178.17         7.18 o
   3   5  18          2.53          2.98         0.68 o
   4   5  18          0.16         -0.39         0.39 o
   0   6  18        188.79        218.29        10.28 o
   1   6  18         43.72         44.78         2.74 o
   2   6  18          2.42          0.60         0.61 o
   3   6  18         31.10         35.87         2.43 o
   1   1  19         22.75         22.71         1.87 o
   2   1  19        157.04        128.81         4.47 o
   3   1  19         43.30         42.50         3.24 o
   4   1  19         33.16         37.20         1.99 o
   5   1  19         52.24         57.24         2.42 o
   6   1  19        114.45        141.90         3.15 o
   0   2  19         11.83          9.66         2.08 o
   1   2  19         63.96         61.56         3.53 o
   2   2  19         62.81         69.53         4.86 o
   3   2  19         89.59         90.56         3.13 o
   4   2  19         45.61         51.60         2.45 o
   5   2  19          3.97          5.21         0.84 o
   6   2  19        180.81        225.14         4.05 o
   1   3  19          2.17          0.89         0.54 o
   2   3  19          3.71          0.77         0.39 o
   3   3  19          8.58          8.71         1.03 o
   4   3  19          0.34          0.22         0.44 o
   5   3  19          4.53          6.85         0.81 o
   0   4  19          0.00          0.23         0.74 o
   1   4  19         27.45         29.66         2.23 o
   2   4  19         58.08         68.29         3.28 o
   3   4  19         36.62         35.58         2.05 o
   4   4  19         20.07         26.27         2.44 o
   1   5  19          0.79          0.45         0.50 o
   2   5  19          6.19          3.76         0.77 o
   3   5  19         11.14          9.88         1.24 o
   0   6  19          8.62         10.56         2.46 o
   1   6  19          3.54          2.12         1.05 o
   0   0  20        374.28        210.58        17.61 o
   1   0  20         17.92          7.79         2.38 o
   2   0  20          0.33          1.62         0.77 o
   3   0  20          0.11          0.50         0.44 o
   4   0  20         44.99         54.14         3.09 o
   5   0  20         47.18         63.22         3.00 o
   1   1  20          7.01          5.96         0.98 o
   2   1  20          0.00          0.06         0.49 o
   3   1  20          8.23          7.52         0.86 o
   4   1  20         45.31         56.05         2.33 o
   5   1  20         27.42         32.47         1.61 o
   0   2  20          1.94          0.53         0.61 o
   1   2  20         24.30         32.32         2.02 o
   2   2  20         51.85         48.60         6.41 o
   3   2  20         47.28         44.18         2.63 o
   4   2  20          1.23          3.04         0.52 o
   5   2  20          9.25          8.83         1.06 o
   1   3  20         57.78         75.16         3.17 o
   2   3  20          3.54          4.02         0.77 o
   3   3  20         11.41         10.89         1.12 o
   4   3  20          0.19         -0.44         0.44 o
   0   4  20         62.18         80.35         6.28 o
   1   4  20          3.78          3.34         0.92 o
   2   4  20         60.66         78.45         2.86 o
   3   4  20          1.34          0.63         0.42 o
   1   5  20        148.73        174.54         5.61 o
   2   5  20          0.82          0.65         0.47 o
   1   1  21         17.02          3.50         1.03 o
   2   1  21         10.22          7.82         2.65 o
   3   1  21         12.45          7.88         1.98 o
   4   1  21          0.74          0.26         0.44 o
   0   2  21          4.59          2.68         1.22 o
   1   2  21         11.61          6.82         1.56 o
   2   2  21          9.26          3.73         1.26 o
   3   2  21          0.55          1.66         0.64 o
   4   2  21          0.94          0.32         0.61 o
   1   3  21         11.21          8.11         1.66 o
   2   3  21          9.45          7.94         1.09 o
   3   3  21         50.48         62.43         3.35 o
   0   4  21         37.45         43.04         3.33 o
   1   4  21         34.95         49.88         3.65 o
   2   4  21          6.29          4.96         1.10 o
   0   0  22        124.09         61.89         6.53 o
   1   0  22         43.57         18.07         2.61 o
   2   0  22         11.42          2.31         1.77 o
   1   1  22         20.64          7.26         1.17 o
   2   1  22         23.22          4.86         1.87 o
   0   2  22         31.29         15.80         4.43 o
   1   2  22          8.60          3.53         1.29 o
   2   2  22          0.41         -0.10         0.52 o
                                                
